# Supplementary material for: Single candidate gene for salt tolerance of Vigna nakashimae (Ohwi) Ohwi & Ohashi identified by QTL mapping, whole genome sequencing and triplicated RNA-seq analyses
Source: Breed Sci. 2024 Mar 22;74(2):93–102. doi: 10.1270/jsbbs.23053 (PMC11442111; doi:10.1270/jsbbs.23053)
Supplement: Supplementary file 2 — Supplemental Tables [file 74_093_s2.xlsx]

## Sheet: S1
Supplemental Table 1. List of SSR markers
Marker	Forward	Reverse	Polymorphism	Used in linkage map
CEDC002	GTTGGGTGTAACTGATATTC	TAGGGTAAAATGTGTCATGC	No	No
CEDC003	TTGCCAGAAAAGAAAGGAGC	CAAGAAGTTTGCATTGCATC	No	No
CEDC007	GGAACCTTCCAAGACTTCAG	GGAAGCATGGTGAAATACGC	No	No
CEDC008	GGAATTAGAGATGATTGGAC	CACCACTTCATTATGTATGG	Yes	No
CEDC009	CAGCTATACATATTGTAAAC	GTTGTCAATGTACCAGTTTG	Yes	No
CEDC010	GTCAAATGAGATTCTTTAGG	AAAATGCTAATGGTGGATTC	No	No
CEDC011	GTCCGACTTTATGTGTGGAG	TTTCTAGTTCCAGCCCCGAC	Yes	No
CEDC012	TTTAAGCAGAGACAGTTGAC	CGCCATTGTTGATATTAAGC	No	No
CEDC013	AAGGCCTAATTACAGTGGAC	TGTTATTGCTAACACGAGCC	Yes	No
CEDC014	TCCATTTCCGTGTCCATCTG	TGTTATGAAGCGCCAACG	No	No
CEDC015	CATTTCGCTTACTTAAGCTC	CACACTCATTTATTCTCACC	No	No
CEDC016	ACTCTTGTCAATTGTCCAGG	TAACTTGTCACTGGAAAGGC	No	No
CEDC018	TTACAAACAGAAATGTTGTG	GGTTTTTTACTTTGTACTGC	No	No
CEDC024	CACACTCATTTATTCTCACC	CTTTACTCTCAACATTTCGC	No	No
CEDC025	CACTCACACAAACAAACGCG	CTGTAATGAGAAGGGTGAG	No	No
CEDC026	CAACTCACTCTGGTTGGAAC	GGAGCGGTTCTCTTCAAGTTGG	No	No
CEDC027	ACTGGATGAGGGTTTAGTGCG	CTGTCTTGTCTTGTGGGTTCGTTC	No	No
CEDC028	TTGATTTTCCTCATTCGCAC	CAACCCAAGTTATCGAAATC	No	No
CEDC029	TTCCATAGGTACCAGAACTTGG	TATGCCACTGATTAGCCACG	No	No
CEDC030	GGCTACTAGGTGCCTTGGGAAC	CAAAGTTCAATCCCTTGGATAATCAAC	No	No
CEDC031	GGGAATAAATAAACCTTTCC	TCTCAAATCACATTGCCAC	Yes	No
CEDC032	CAACCAACGTACCAACAATATCAG	GATTTCCTTTCACGTGATAGAAAG	No	No
CEDC033	GGTTGGTAGTGTCTTTGCTGAGG	CCTTGCTTTAAGCTCAGAACTCG	No	No
CEDC035	GCTAAAGCGTAGGTACAGTC	ACTGGTGGAACCAACATAG	No	No
CEDC036	GAAAAAGTAATCAAAGCTGGG	CTTTACTAACTCCAACTCCTAACTC	No	No
CEDC037	CAGAAATCTGCGCAAACG	CTTCTTCACCACGTTTGG	No	No
CEDC038	CTTGTAAGATACAAATTTAATCTAC	TCAACAATCTCAATAAAACC	No	No
CEDC039	CTATCGAAGTAATACATTCAAAGC	GATCTATGCATGGATCTAGCATC	No	No
CEDC044	GGGTGACGTACAAACCAAACAC	AACGAAGAGTGGGAGGAAAG	Yes	No
CEDC046	CCTTCTAAAGGTGTAACTTCTC	GAATGATTCGATTGGAGC	No	No
CEDC050	TCCCACTTCTCCATTACCTCCAC	GAGATTATCTTCTGGGCAGCAAGG	No	No
CEDC051	ATGGGGGAGTTTGTTGGGAC	GCCCAAGCGACATATCTACCAG	No	No
CEDC053	GTTCTTGATAATTTGCTGC	ATGTATCCAGAATAGGGAAG	No	No
CEDC055	CAAACACTTTTGTAACTCCC	GCTTCTAACCTTGATCCTTC	Yes	Yes
CEDC056	GAAACTTGTATATAAATATTCTGC	GAAGAAACATAGTTTCCACC	Yes	Yes
CEDC057	CACATACCCACACCAGCAC	CTCTATGTTTCGAACCTTCC	No	No
CEDC058	GCATCCAAACATACACAAACAC	GCTAAGTTAAAGTCTATCCTAACG	No	No
CEDC063	GTGTCGATGTTGTCACGTGC	GATTCGAAAGAGCGAGTGCG	No	No
CEDCAA001	GCATGAACTATGAACGTGTAG	GCTTTCTCTCGTATTAGTGG	No	No
CEDCCA001	CTCCGTCGTGCCTCTCAC	GGTGGAGTGAGATCGCGTCC	No	No
CEDG001	ACTATGCAGAAAGACGCTCC	GGCTCTCTCTTTCTCCATTC	No	No
CEDG002	AACTGGACCTGTACCACTGG	TACAGCCTTCTTGCACCATG	Yes	Yes
CEDG003	CCACTTTCTCTTGACTTTGC	GACCAAAGTGAAGCCAAGAG	Yes	No
CEDG005	CCAGTACCCCATATTCTTCC	CTGTGTTTGGGTTGTGATGG	Yes	No
CEDG006	AATTGCTCTCGAACCAGCTC	GGTGTACAAGTGTGTGCAAG	Yes	No
CEDG007	GAAGTTGACACTCATCCACC	GTGCAGCCACTACATGAATG	No	No
CEDG008	AGGCGAGGTTTCGTTTCAAG	GCCCATATTTTTACGCCCAC	No	No
CEDG009	TCTTGAGCAAAGAGAGGG	GAAGCTTGAGAGCATCTC	No	No
CEDG010	TGGGCTACCAACTTTTCCTC	TGAGCGACATCTTCAACACG	No	No
CEDG011	CCCAACCAAAGCGTTTTG	CTTCTAGACTCTGAGCACTG	No	No
CEDG012	AAAGCACTCGTAGTGGATGG	TAGCAACACCTAGGAGCAAC	No	No
CEDG013	CGTTCGAGTTTCTTCGATCG	ACCATCCATCCATTCGCATC	No	No
CEDG014	GCTTGCATCACCCATGATTC	AAGTGATACGGTCTGGTTCC	Yes	No
CEDG015	CCCGATGAACGCTAATGCTG	CGCCAAAGGAAACGCAGAAC	Yes	No
CEDG016	TTAGTTCACTCCGCTTGGTC	CACGTCATCCTCTGTTAGAC	No	No
CEDG018	AGCGTGTTTGTGGTGATAGC	ACACAGGAACGAACAAACCC	No	No
CEDG019	TATAGAGAGGCGAGAAAGGG	AGGGAAACTCAGAACACGTG	No	No
CEDG020	TATCCATACCCAGCTCAAGG	GCCATACCAAGAAAGAGG	No	No
CEDG021	GCAGAATTTTAGCCACCGAG	AAAGGATGCGAGAGTGTAGC	No	No
CEDG022	AGGAATGTGAGATTTG	AATCGCTTCAAGGTCAAGCC	Yes	No
CEDG023	GCTCTCCATGAATGGAGTTG	TCATTCATTCACCCCTCC	No	No
CEDG024	CATCTTCCTCACCTGCATTC	TTTGGTGAAGATGACAGCCC	Yes	Yes
CEDG025	TAGTCAACCGTTACTATGCC	CGAGAAAAATGAATCTCCCC	No	No
CEDG026	TCAGCAATCACTCATGTGGG	TGGGACAAACCTCATGGTTG	No	No
CEDG027	ACTTGGGGTTTGAGATGTGG	TCATTTTGGCCACTCAGTGC	No	No
CEDG028	ACACCTAGGAGCAACATAGG	TATGGTGGGATGATGAGGAC	No	No
CEDG029	GATTGCTTTTAGCAGAGGGC	GAAGAAACCCATCTCGATCC	No	No
CEDG030	TGAGGGAATGGGAGAGAGGC	TCCGCAGATAGAGGCTCACG	No	No
CEDG032	AGCGAGTGGTGTTAGGGAAG	CGCCAAATCTGCACCAGTTG	No	No
CEDG033	GTGAGGTAGCTATGTAGCAC	ACTGGACCGACAAGAGTAAG	Yes	No
CEDG034	ACCCTCATTCTCTCACTGAG	CAAATTGCCCTCCATCAACC	Yes	Yes
CEDG035	TGGTTGGATGAAAGCGTGTG	CTGTGAGAGGTTCAACAACC	No	No
CEDG036	CAGGTATTGTGCAGAGAGAC	TGCACCCAAAAGCTGTAAGC	Yes	Yes
CEDG037	GAAGAAGAACCCTACCACAG	CACCAAAAACGTTCCCTCAG	Yes	No
CEDG040	CGGGGTATAACTTTAGCAGC	TAACTCAGGCAAAGGTAGCC	No	No
CEDG041	GCTGCATCTCTATTCTCTGG	GCCAACTAGCCTAATCAG	Yes	Yes
CEDG042	CACAGTGGTTTGGGCAACAG	TCAGAGGTTCCCATTTCCCG	Yes	Yes
CEDG043	AGGATTGTGGTTGGTGCATG	ACTATTTCCAACCTGCTGGG	No	No
CEDG044	TCAGCAACCTTGCATTGCAG	TTTCCCGTCACTCTTCTAGG	Yes	Yes
CEDG048	TCTCTTCCTCTATGGCTTGG	GCTCCTCTTTTTGCTGCATC	No	No
CEDG049	GGAAGTTTCGAAGACGAACG	ATTGGGTTTGGCGGTTTAGG	No	No
CEDG050	GGCAGAATCGTACAAGTG	GTCAGATTCTCGCTTGCATG	No	No
CEDG051	AAACATACCCCTGGCAGTTCC	TTCTGACCTAAGAAAGAGCCTGG	No	No
CEDG052	CAAACCCTTAAGCTAGGGCTG	GGCAAGTGGTGCGCTCCTC	No	No
CEDG053	CGTTGCAGAGCGGTGGTGG	GCCTTTGCTTCCCATCCATG	No	No
CEDG056	TTCCATCTATAGGGGAAGGGAG	GCTATGATGGAAGAGGGCATGG	Yes	Yes
CEDG057	GGGTGATCTTCCCCAAAATCG	GACAAATTCTCTGATGCCATTCC	Yes	Yes
CEDG059	AGAAAAGGGTGGCCTCGTTG	GCAGGCATTTCCATCGCAG	No	No
CEDG060	TGCATCGTCTCATGCGACCAG	ATTCTGGCAGCGGAGAAACC	No	No
CEDG061	CAACGAAGGTATACGTGCCAAG	TCGGTCTTACACCGAACGCTC	Yes	No
CEDG062	ATAAAAGCGGTGGCGACG	TGTTTGGACACCGCCAACAAG	No	No
CEDG063	TTGGAAACAATTATTGGAGGTGC	GGTGCTCTTGGACGGCTGG	No	No
CEDG064	TGTAAGGTCACTTTGGCCTCAAG	TTAAGTTGACTCGTTGCCCTTTG	No	No
CEDG065	GGAATTTTGAGAACGGATTTGC	CCACCGACCACGGCCTTC	Yes	No
CEDG066	AGTAAAACAAGAACCCTCCCAAG	GTATTAAAATTTGGGGTGGTGG	No	No
CEDG067	AGACTAAGTTACTTGGGCAACCAG	TGACGGCCCGGCTCTCC	No	No
CEDG068	TCTCCATAGGAACCCCTGAAAG	TGGGATCAGTGAATTCGCCAG	No	No
CEDG069	GGTGGAGTCGTAGTGGTTCGGTG	CGGACCACCTTTACCGGACC	No	No
CEDG070	CCGATCAAACTCTCCATGCTCG	TAATTTCATTGCTTTTCCCTCC	Yes	Yes
CEDG071	GGTCCATTGAGACGGATCGAG	TCCCACCTCAGCGGAATCC	Yes	Yes
CEDG072	TTACAGCAGAATAGCCCTAGATGC	GAGGCAGAAAAGGACTTCACTTCA	No	No
CEDG073	CCCCGAAATTCCCCTACAC	AACACCCGCCTCTTTCTCC	Yes	Yes
CEDG074	CGAGTGAATGGAAGGGAGTC	ATTCTCACAGCACGGACCAC	Yes	Yes
CEDG075	GCGACCTCGAAAATGGTGGTTT	TCACCAACTCACTCGCTCACTG	No	No
CEDG076	GGTGGTTTACTTACTGGCATTT	GGTCTATTCCACCATCTATCAA	Yes	No
CEDG077	ATCCCGTGACCCTTCTTCCT	GCTCAAGCGAAAACCCAGCA	No	No
CEDG080	CACGTTGGAGGAAGTGACGC	CATCGGCCACCACAGAACCA	No	No
CEDG081	TGTGGGTGTTTTATGCTTTGTG	GTATTCGGTCATTCGATCTTAC	No	No
CEDG082	CACTCAAATAGGATTTGGTTGC	ACAATGTTGCATATCCCTTTCC	No	No
CEDG084	ATCAACTGAGGAGCATCATCGA	CAACATTTCAACCTTGGGACAG	Yes	Yes
CEDG085	AGCATGGAATCTCAGACTGAGACA	AACAAGATCGAAGAAGTCGCTCAC	Yes	Yes
CEDG086	GAGTTTACAACAGATGGGGCTAA	AGGTCTTGATTGACTTTCTGGGT	Yes	No
CEDG087	CCTCTTGAAATTCTCCTTGA	CCTCTTGTGAACCTCAATAA	No	No
CEDG088	TCTTGTCATTTAGCACTTAGCACG	TTGTTGTTTACTAAGAGCCCGTGT	Yes	Yes
CEDG089	TGGTTGGACACTCTAACCGGTGT	AGGGCAGACAAAGGAGGGTAGTG	No	No
CEDG090	ATAAGTAGAAATTGGTTCAAATG	GGTTCGTTAAAGTAACTTTTAAT	No	No
CEDG091	CTGGTGGAACAAAGCAAAAGAGT	TGCGTCTTGGTGCAAAGAAGAAA	No	No
CEDG092	TCTTTTGGTTGTAGCAGGATGAAC	TACAAGTGATATGCAACGGTTAGG	No	No
CEDG093	AAAACCCATGTAAAAGTTCA	CAATCCATTCCCTTCTTAAT	No	No
CEDG094	TTGAGACGAAGGTTCGACACGA	AATTGGATGCTGGCTGAAGAAG	No	No
CEDG095	TAAATAGGCACCTCCTCAGCGTC	TACCTGGAGTAGTAGGGCTTGCA	No	No
CEDG096	TTACGAAACTGTGGCCTTCAT	TGAACAAAGATGACTTCGGTG	No	No
CEDG097	GTAAGCCGCATCCATAATTCCA	TGCGAAAGAGCCGTTAGTAGAA	No	No
CEDG098	AAAGGAGTAGAAGGTGCATA	ACAAAATTGGTTGACTCACC	Yes	No
CEDG099	TGGGTGAGCATGGATGTGGA	GGTTCAAGGTGGAAGGCAGA	No	No
CEDG100	CCCATCAAGTAACTACATAACA	ATGTGGGACTGGACAAATAAAA	No	No
CEDG101	CAAGCTCTTTGGTTTATTTAGCA	GAGAAAATTAAATTCCTTTCAGC	No	No
CEDG102	GCCAAGGTGAACGGTGGTG	GAGCGAGAATGGCGGAAGG	No	No
CEDG103	CACCGCTGTCCATTGAAGTATTA	TCTTAGAGTGCCCTGTGAGATTG	Yes	Yes
CEDG104	TATGGCCCGAGCAAACCTTG	CCGTTCGGTCTTCGGTTGAA	No	No
CEDG105	AAACGGAACGGGCTGGAGG	TGTGACGTGGCGAGGGATG	No	No
CEDG106	GCCTTTGACTCTGACCCTCTT	AGCCTCCTCAGGGATGACTTT	Yes	No
CEDG107	GAAGTTGACCTTCAATGGAGAAAA	TTGTAGCGTAAAATTAATCCACGC	No	No
CEDG108	TCCCAGCTACCCACCTCT	CTTCTACCCAGCCAAACC	No	No
CEDG109	TATGCCATGTCAAGTCACCATTA	CCTAACTCCAAAGAATCCCATCA	Yes	No
CEDG111	TGGAAGTTTCCAAGAGGGTTTTC	TCTCACCACCTTTTACCTTCTCA	No	No
CEDG112	GCAATATTCGCATTATTCATTCA	GTGTTTCAAAGCACTATACTTAA	No	No
CEDG113	ATGGCGTTGGAGTTATAGACG	GTTTGACCCTACTGCGTTGTT	No	No
CEDG114	GAACCTTGATGAAGGGGTAA	GATCACAAAGCAAAGCACAT	No	No
CEDG115	GGCTCATTGTACCACTGGATAT	ATGCCTCCTTTCAGGTGATTGT	No	No
CEDG116	TTGTATCGAAACGACGACGCAGAT	AACATCAACTCCAGTCTCACCAAA	Yes	No
CEDG117	GTACACTTCCACTAATCCAAAATT	TGGTACCTTCCTTATCTGAAATTA	No	No
CEDG118	AACCCAACCAACCCTTGTGGTAAG	GCTGGAATCATAATACCGCCTTGT	No	No
CEDG119	GAATACATCAGGTACGGGGACT	ATCTCCTTTACCGTGCTCAGTC	No	No
CEDG121	CTTTCAAAATAATGTTGAGGCATA	CAATACATAAATAACCTTTTCTGC	Yes	Yes
CEDG124	AGCAAATTATTGGATGAAAG	TTATTTGGAATACGGATTGT	No	No
CEDG125	TGGAATATACTGTTTAATAGAG	AGATTAATTTGATCACTCATTC	Yes	Yes
CEDG126	GGCATGAATGATTTTGACATGG	GTTCAATACGTGATTTTTGACATC	No	No
CEDG127	GGTTAGCATCTGAGCTTCTTCGTC	CTCCTCACTTGGTCTGAAACTC	Yes	No
CEDG128	CTGCCAAAGATGGACAACTTGGAC	GCCAACCATCATCACAGTGC	Yes	No
CEDG129	GCTTAGCAAGGTGAGAGCTTTC	GAACAGCTTCCCATGGTTGC	No	No
CEDG130	GTTGCGTGGATGATCCTACTTCAC	CTAACACAAGGAGATAGTGCCAC	No	No
CEDG131	CCTTTTTCTTCCTACCCTCTACC	CACCACCTAGCTGTTGCTAG	No	No
CEDG132	GGGTGTAATCCGTCAGAGGC	CTTCCCCCTCTTCCGTTCTC	No	No
CEDG133	GCATACATAATGTGGTGAGATG	GTCTCGTGCCTTTCACAC	Yes	No
CEDG134	CTCCGTGTTGAAACAATGACG	GGTCTTTCTGATCTACGAACTTG	No	No
CEDG135	GAGGAGAGAGAAATAGCCTG	GAGAGAGACTGCATGATGATG	Yes	No
CEDG136	GTTCCAAGTCTCCAATCCGTAC	CACTTCACTAGAACTGGTTCAG	Yes	Yes
CEDG137	GGTAATCATTTCCAAACAAG	GTGAAGAATTGATTAGGTTG	Yes	Yes
CEDG138	CATTCTGATGAAAAGATCAAGG	CAATGTAACAGACTCACTGG	No	No
CEDG139	CAAACTTCCGATCGAAAGCGCTTG	GTTTCTCCTCAATCTCAAGCTCCG	No	No
CEDG140	GGCTCTTGTTATAAACCGCAGC	GATTTCGGTGATGTGCGAGG	No	No
CEDG141	CCAGGCATCCATGATGACC	GAAGTTGTTGGTAATGGTTGCCTC	Yes	No
CEDG143	GATGAACTCGTCTCGCTCATCG	CTGGACGCGTCTACTCAGAC	No	No
CEDG144	CAGTTACGAGTCTTGAACTTCAGC	CAGCTCTGTACAAAGCTGTAACTG	No	No
CEDG145	CTCTGTCTCTACAACTGTGAGTAC	CAGTTGAGAAGCACAAGCACC	Yes	No
CEDG146	GGTGATCGGATTTCAGAG	GGAGAAGAGAATAGAGACG	No	No
CEDG147	CTCCGTCGAAGAATTGGTTGAC	GCAAAAATGTGGCGTTTGGTTGC	Yes	No
CEDG148	GGGAAGAAGGAAGAAGGAACC	GTGACAAAACACCTGTAGCCATCC	No	No
CEDG149	GGCTGAAGGTGATGACAGAAG	GGCACTGGTTTTCTAAGGTTGTTG	Yes	No
CEDG150	GAAGGGAATGAAAATGAAACCC	GTTCAATCCATTCAGTCTCC	Yes	Yes
CEDG151	GTAGAACAGTTATGACACATG	TGTTAACTTCGTTGGGTACAC	No	No
CEDG152	CTTATCTATTGTCTACCACCAC	GGAGTGAATAAGCATCAAGTG	Yes	Yes
CEDG153	CAAGTATCTACCAACACAACTG	CAATCGAGAATCTTGCATAAG	Yes	Yes
CEDG154	GTCCTTGTTTTCCTCTCCATGG	CATCAGCTGTTCAACACCCTGTG	Yes	Yes
CEDG155	GCCAGAAACGGAACTAAGAACG	CATCTCGAAGTTCAATAGGTC	No	No
CEDG156	CGCGTATTGGTGACTAGGTATG	CTTAGTGTTGGGTTGGTCGTAAGG	No	No
CEDG157	CTGTCCGTGAGTCCTGTAAC	GGACCATGAGAGGTTCTG	No	No
CEDG158	GGTCAACAGGAGAGTTAG	CCACCTCCTCATTACCATTC	No	No
CEDG159	CACATGTGACCAACAAGATTC	GAGTTAGTGATTGAACGAAGC	No	No
CEDG164	GTTGCATTTGAAAGTGAGACC	CTATATCCAGACCCAAAGG	No	No
CEDG165	GCTCTGTCAGTTCCCACTAC	GGTCCTGAACCCAGATGAAC	No	No
CEDG166	GGTACAACATTCTTCTATTTG	GGCTTATGAGTTTATCTTATC	Yes	Yes
CEDG167	CATAAAGGTACAATTGTGAGG	GCAAGATACATTAATGCTCC	No	No
CEDG168	CTGCTTGGTGTTGAAGCTTC	CATTCTACATTCCAGACCTGC	Yes	Yes
CEDG169	CAATGCGCGTCTGCAAGTTG	CAAGGAACTTGTGGGTCC	No	No
CEDG170	CTTCTAAGGTTGGAACAGCTTC	GGAAGCTTAAGAAGGTGAGAGC	No	No
CEDG171	CTTGAGAACCAACTCGAACTTC	GGGAAATCGAAGAGGGACAG	No	No
CEDG172	GCTGACGTAGGTGACAACC	CGGCTTGTGCTTCATTGTCTG	Yes	Yes
CEDG173	GATAAGAGATGCATCACTC	CTTCTCTTCCATCACATCTG	Yes	No
CEDG174	GAGGGATCTCCAAAGTTCAACGG	GAAGGCTCCGAAGTTGAAGGTTG	Yes	Yes
CEDG175	GAAACGCAACGATGAGAAGTG	GAGCGTCTTCTTCTACTGCG	No	No
CEDG176	GGTAACACGGGTTCAGATGCC	CAAGGTGGAGGACAAGATCGG	No	No
CEDG177	CCTGGAAGAGTGTGTACATGTC	GCAAGAACCCAAACAAAGCATGAG	No	No
CEDG178	CGGAAGAAGAACGCAGAGTG	GCATCAACAAGGACTTCTGC	No	No
CEDG180	GGTATGGAGCAAAACAATC	GTGCGTGAAGTTGTCTTATC	No	No
CEDG181	CGCGAGATCTGGATCGTTGATC	GCAGTACGGTAACGTCCTTGAC	No	No
CEDG182	GCCCTAGCAGCAGTTCAGAG	CCCTCATCATCGGATTCGATCC	No	No
CEDG183	CTCATGGTGCTACCAACCTTGAC	CCATCGCCAACGAAGTTGGTC	No	No
CEDG184	GAGTAGCCAAAGAACTTTGTAG	CTTCTGATTCTTCACGACCC	Yes	No
CEDG185	CACGAACCGGTTACAGAGCG	CATCGCATTCCCTTCGCTGC	Yes	Yes
CEDG186	GGATGGGAGAGTAAGAAG	GCATGGCATGATGACTTG	Yes	No
CEDG187	GACCAACTGAACGGTCAGG	CTCAGCACATGTTGCGTGTC	No	No
CEDG189	GGAAAGGTATACGCACAGAG	GGACTCACATTGCCATATGG	No	No
CEDG190	CTTATACTGCCATCACTTAC	GGATCACTCTTCAAACATAC	Yes	No
CEDG191	CAATAAGCAATCTGTGGAGAG	CTGCAGGAAACTTGGAATTGC	No	No
CEDG193	GTGTGAAACATGTAGCACGGTG	GGTTCTCTCTCTCCCTCTC	No	No
CEDG195	GAGGGTCTCCACTTTTGAAACCC	GATACTAAGGCTTTCTCCACCCAC	No	No
CEDG196	GGTGTAGGTTATGGCTGAAACC	CCCACGTTCTTCTATACTCTTCC	Yes	Yes
CEDG197	CCACCAACACTAACCAGTGAAG	GTTCTCCCCACACACACCATAC	Yes	No
CEDG198	CAAGGAAGATGGAGAGAATC	CCTTCTAAGAACAGTGACATG	Yes	Yes
CEDG199	CTAAGTGGAACCCATATCCAAG	CAATTCACCCCCTCTTGGTTG	Yes	No
CEDG200	GAGTGAGTGAGACCTGAACCG	CCAACCCAAACCCAAGAAACGG	No	No
CEDG201	CGGGTAGACAAAGAGATACACG	CTAGCAGAAACAGGAGATCCTC	Yes	Yes
CEDG202	GTTGGAGTCTTGCACTGCG	CTATCCCCTGATCAGGAGC	No	No
CEDG203	GACTGAACCTATGCGGTCCAAC	CAACGTGTTAGCCTTCTTGCCTC	No	No
CEDG204	CCTTGGTTGGAGCAGCAGC	CACAGACACCCTCGCGATG	Yes	Yes
CEDG205	GTGGTGGTGACAGTAGCAGTAG	CAGCCACCACAAGACAACCTC	No	No
CEDG207	GAAAGATCACTGCATGCACACTG	CACGCCTTCTTCAAACTTCAAAGG	No	No
CEDG208	CTCAGTCGCAGATCACATTGACAG	CCATGTCGGAACCCAACCAATGAG	No	No
CEDG209	CAGTGAAATCGTTAGGAGTTCAG	CTTCATACTCCTTGGCTATTCTG	No	No
CEDG210	GAACCCACTTCTGAAGTTC	GAACAACCTCTGCAGTAG	Yes	No
CEDG211	GAGTGTGCATATGTGAGAG	CAAGTCTAATCTCTGACTCC	Yes	Yes
CEDG212	CTTAAGGCAGATTACCTG	GCAACGCAAGTTATCAAG	No	No
CEDG214	CACTCACTGCAAAGAGCAAC	CTACCTATCTGAGGGACAC	No	No
CEDG215	CGTACTGAGATTGAGGTC	CACCATGTGTTCCTCAAG	No	No
CEDG216	CAGGAAACTTAGCAAGGTGAGG	CTCAGCCCTTCTGAAGTTGG	No	No
CEDG217	CGACGCAGCTGAATCAAATTCACG	CAAGCAACGGAGTAGAATGGAACG	No	No
CEDG218	CTTGCACCACAGTCTCCTTG	CCAATTGGAGGGTTGGTGTC	Yes	Yes
CEDG220	GGTATTGAAGTCACATGGTCC	GGTTGTTATCTTTGTGCACTCC	No	No
CEDG221	CACCCATCACATTTCCTC	CACTACACACACACGTAG	No	No
CEDG222	CCATGCACATGCCTGAGGAC	GAGGAGAACTGGGTGACAGC	Yes	Yes
CEDG223	GCAGAGCAGAGATTTGAG	GGTATAGTCCCTTAAGTGTC	No	No
CEDG224	GGTATGTGAAGTGAATGGCTG	CTCACTCTCACTCCAGTAC	No	No
CEDG225	GAGGAAGTGTTGCAGCACC	GTAGACTCTGCAGAGGGATG	Yes	Yes
CEDG226	GAGAACATTGCATCTCTTAG	GGTGATAGGAACAAGTCAAG	No	No
CEDG228	GTCGTTTCCGGAAACTGTTC	GATCCGAACCTCTTTCTGC	No	No
CEDG229	CTCTGTTTGCACTGTTCTACC	CATGGTTTGAGGTAGCTGC	No	No
CEDG230	CTAAGAAGTGGAAAATGTTGG	CCACTCATCACATAACTTCC	No	No
CEDG231	GAGGCTACGAGAAGAGAGTG	CGCCAACCATCATCACAGTG	Yes	No
CEDG232	GATGACCAAGGTAACGTG	GGACAGATCCAAAACGTG	Yes	No
CEDG234	GCTGTCCTAAATGCTCGCAAC	GCTGCAGGAATTCGATACACC	No	No
CEDG236	CGATGATGAGTCTTTGGAATTGGG	CTTGGACGGACAGAGTTTGGATTC	Yes	No
CEDG237	GGATGTACTCACTCTCCACTC	CAAAAGCACATTGGCGCTTGTG	No	No
CEDG238	GCAGAATTTGACTGCTAGAAAGC	CCATACATTTGTTGCACGCATG	No	No
CEDG240	GCTTCATTGTCATATTGCTTACTG	CGTTTAGACTATTACTCTCGTAG	No	No
CEDG241	GTGACCCACTAAATTTCGTG	GAACTGGCTATTCCGGTAAC	No	No
CEDG242	GAAAATGGTGAGATATGGAC	GCTTAACTAATACTAACACCG	No	No
CEDG243	GACAACTCATCCATTCTTGAG	CCTATGGATAGTGATACAGC	No	No
CEDG244	GCATATAAGAAAAGCTTATCC	CTCTTGGAGTGATTTGATC	No	No
CEDG245	GATAGAGCTTAAACCCTC	CTTTTGATGACAAATGCCC	No	No
CEDG247	GTAGACACTGATCATCACC	GACCATCATCGATACGATTC	No	No
CEDG248	CAGAACACAAAAGGGTTCTCG	GTGGATTCACTCGCTTCC	Yes	No
CEDG249	GGTCAAAATCGCAAGAGGGAG	CATCGCCAACGAAGTTGGTC	No	No
CEDG250	GCATCTTCCAAAGCTAAGCG	CATCTTTGCCAGCTCCAATC	No	No
CEDG251	ATATCTCAAAACCCTTCCTG	CCTCAATAACAATGATACGAC	No	No
CEDG252	CCATTTCTAAGCACTTAATCAACC	GGTAGAGACTTATTGTCTCG	No	No
CEDG253	CACTTCCATGATGACTCACC	CACCCTTCTTTATCCTCTTCG	Yes	Yes
CEDG254	CGATGTCTCTTGCTTCAAGG	GTGAAGGACTAGCCAAGTTTG	Yes	No
CEDG255	GGTAAGTAATTCCTCATGC	CCCTTCAATATCTTCACTC	No	No
CEDG256	CCTTCACTATGTCCACATCC	GTTGTTGGTCGGTTCAGAG	No	No
CEDG257	GACTACTCTCAAGACCAAAG	GATGGTTGTAGATAACACTCC	No	No
CEDG258	CAATGCTTCATACATGCTAC	CACGTTCTAAACGTTCTAAG	No	No
CEDG259	GATCATCGGACAGAGCTTCC	CACTCTCTGCGAACTCAATCG	No	No
CEDG260	GCAGAGGATGAAAGAGTGC	CAGAGATCTCACCTTCGAC	Yes	No
CEDG261	GGTCCCAAAATCACCCAG	GGTTCATTTGGAGCACTGAG	No	No
CEDG262	GATGAGCCGAATTCGGTGTC	CTGCTTCACCTCGTGACC	Yes	No
CEDG263	GATTGGGAATCTGCTGTTG	GTGATCCACACACAGTAC	Yes	No
CEDG264	GATTCCCTTCCTAGCTATGG	CTGCTGGACATGAAGATTCAG	Yes	Yes
CEDG265	GTAAAACAAACACACAGGAC	GCTCTCAACGAGAATGAAC	Yes	Yes
CEDG267	GTGCTTGCATATGCAATGTCC	GGCATCTAAGAAATCCATGTCG	No	No
CEDG268	CATCTCCCTGAAACTTGTG	GCTATCAATCGAGTGCAG	No	No
CEDG269	CTGTTACGGCACCTGGAAAG	GCAGAGACACACCTTAACCTTG	No	No
CEDG270	GTGCGTCACTAGTCCATTGC	GCAGAAGATTGAATCCTGGACC	No	No
CEDG271	GCACTAAAGTTAGACGTGGTTC	CACTCCCACTGCCAAACAAGG	Yes	Yes
CEDG272	GCATAGGTTGAGATGATGAAAGC	CAACCATCACCACCAAACTCATG	No	No
CEDG273	GTTTAGCTTCTTCTGCTG	CCAAACTGTCAATATCTGC	Yes	No
CEDG274	CAACTAACATGTGCCGATC	GCTCAAGCAATGTGAAGTAG	Yes	Yes
CEDG275	CACACTTCAAGGAACCTCAAG	GTAGGCAACCTCCATTGAAC	Yes	Yes
CEDG277	CTGAAAGGTATCATCGGTCG	GAGGCCAAAATCCGGTAC	No	No
CEDG279	GGTCTTTCTAAGCGGAGCAC	CTGCCTCTCTACACAAGTGG	Yes	No
CEDG280	CAGATTCAGTCTGCTTTTGAG	CCACTGCATTCATTCATGAG	Yes	Yes
CEDG281	GTGCTGTTATTGGTGTTGGTGC	CGAGGTACGTACGAGTAACG	No	No
CEDG282	CAGCAACAAGACATGGAGTG	GGTGACCACTTAGACAGAC	No	No
CEDG283	CATGCGTGACTTTTTGGATG	CGGCTTCCTAAATTCACTG	Yes	Yes
CEDG284	GGTGCTAACGTTGGAAACTGAG	CACTCCATTCTGAGGATCAATCC	No	No
CEDG285	CGTTATGAGAGGGACCACAG	GCATGCAATGCGATGCAACC	No	No
CEDG286	CGAGCAGAACACTGATCATG	CCTCTTAGAGGTCATTGCTC	Yes	Yes
CEDG287	CCTTATACTAAAGATGTTGGTGG	GTGATACGCATATAGGTTCAC	No	No
CEDG288	CTTTCTGAAACGGAACAATCC	CAACGATTGGTACAAGACTG	Yes	Yes
CEDG289	GTTCTCGCGAACTTAGTG	GGATAGCTAGGGTTTCAG	No	No
CEDG290	GACACTCTTTGTTTGTAGG	CAGTGATCACTCTGGTTG	No	No
CEDG291	CCTCAAGTGGGGTTACC	GGTCAACCTCATTCTCCC	No	No
CEDG292	GTGGTTTTGTTGACCTTGTC	GTAATGCTCCAATGGCTTC	No	No
CEDG293	GGATGGTAATGGTAGTTGCTG	CTTCTAGAAACCCGTCACTG	Yes	Yes
CEDG294	CACCTTCTTAATCTCTTCACC	GGGTTTCTCTTAATTCATTGAGTC	Yes	Yes
CEDG295	CAAAGGTTAGATCCAACATCG	GGTTAGTCATCAACAACTCC	No	No
CEDG296	CCAGCAGAGAAGCCAGATTAC	GCAGTGCAAGCATGGATGAAG	No	No
CEDG297	GAACGCCATGGCACGAATGG	CGTTGTCGAACTTGTCGTACG	Yes	Yes
CEDG298	CAGTTCCTAGTTGCATGTG	CTTGGGCTGAATGTTACC	No	No
CEDG299	GGTCCTCCAGCTTCAAAGC	CTCATTGCCAAGGATGTCTAGC	No	No
CEDG300	GTGTCGGAAATGTCAGGAGG	CGACAAACCCAAACCCTAGC	No	No
CEDG301	CCAGAGTAACTTAGTAGTCG	GTACACCTCTTAACCAATCAC	No	No
CEDG302	GCATTGATGGAAGTAGTCAGTCG	CACCCTCTACATCACCGGTTG	No	No
CEDG304	ACCACTTCATAATCCCTGAG	GTTGCATGCTATATTTTGGTTCAC	No	No
CEDG305	GCAGCTTCACATGCATAGTAC	GAACTTAACTTGGGTTGTCTGC	Yes	Yes

## Sheet: S2
Supplemental Table2. Linkage map of V. nakashimae
Marker	Name	LG	Position	Chromosome	Physical position
M1	Chr01_28562501	1+7	0	Chr01	28562501
M2	CEDG204	1+7	1.06	-	-
M3	Chr01_30704219	1+7	4.54	Chr01	30704219
M4	Chr01_30936293	1+7	4.82	Chr01	30936293
M5	Chr01_31133957	1+7	5.15	Chr01	31133957
M6	Chr01_31772456	1+7	6.14	Chr01	31772456
M7	Chr01_32688462	1+7	7.84	Chr01	32688462
M8	Chr01_38226781	1+7	11.63	Chr01	38226781
M9	Chr01_42887251	1+7	20.69	Chr01	42887251
M10	CEDG288	1+7	23.13	-	-
M11	Chr01_44109607	1+7	23.93	Chr01	44109607
M12	Chr01_44109821	1+7	24.19	Chr01	44109821
M13	Chr01_44193773	1+7	31.63	Chr01	44193773
M14	Chr01_47312958	1+7	31.9	Chr01	47312958
M15	Chr01_47379868	1+7	45.42	Chr01	47379868
M16	Chr01_67237846	1+7	47.54	Chr01	67237846
M17	Chr01_66858635	1+7	48.07	Chr01	66858635
M18	Chr01_66101517	1+7	49.66	Chr01	66101517
M19	CEDG283	1+7	52.6	-	-
M20	Chr01_65853719	1+7	54.2	Chr01	65853719
M21	Chr01_64791313	1+7	55.79	Chr01	64791313
M22	CEDG057	1+7	63.23	-	-
M23	CEDG041	1+7	71.95	-	-
M24	CEDG218	1+7	73.46	-	-
M25	Chr07_32402142	1+7	73.73	Chr07	32402142
M26	Chr07_32402135	1+7	73.99	Chr07	32402135
M27	Chr07_32281746	1+7	76.12	Chr07	32281746
M28	Chr07_32215100	1+7	76.65	Chr07	32215100
M29	Chr07_31990631	1+7	78.78	Chr07	31990631
M30	-_-	1+7	79.59	-	-
M31	Chr07_31385503	1+7	83.61	Chr07	31385503
M32	Chr07_31117372	1+7	84.21	Chr07	31117372
M33	Chr07_29778148	1+7	87.39	Chr07	29778148
M34	Chr07_29777909	1+7	92.19	Chr07	29777909
M35	Chr07_28924209	1+7	93.85	Chr07	28924209
M36	Chr07_26375432	1+7	94.38	Chr07	26375432
M37	Chr01_62640316	1+7	94.76	Chr01	62640316
M38	Chr01_56063237	1+7	97.85	Chr01	56063237
M39	Chr01_49825233	1+7	99.44	Chr01	49825233
M40	Chr07_13927465	1+7	110.49	Chr07	13927465
M41	CEDG201	1+7	111.82	-	-
M42	Chr07_8447996	1+7	120.73	Chr07	8447996
M43	CEDG222	1+7	127.64	-	-
M44	Chr07_5889016	1+7	130.55	Chr07	5889016
M45	Chr07_4129398	1+7	145.05	Chr07	4129398
M46	CEDG174	1+7	145.87	-	-
M47	Chr07_1106979	1+7	149.95	Chr07	1106979
M48	Chr07_511996	1+7	154.7	Chr07	511996
M49	Chr02_936138	2	0	Chr02	936138
M50	CEDG293	2	2.19	-	-
M51	Chr02_1549374	2	6.75	Chr02	1549374
M52	CEDG136	2	7.31	-	-
M53	CEDG297	2	14.88	-	-
M54	Chr02_4237024	2	18.33	Chr02	4237024
M55	Chr02_8173464	2	33.59	Chr02	8173464
M56	CEDG153	2	34.43	-	-
M57	Chr02_9396701	2	37.65	Chr02	9396701
M58	Chr02_9452959	2	37.93	Chr02	9452959
M59	CEDG225	2	41.13	-	-
M60	Chr02_12401119	2	46.3	Chr02	12401119
M61	Chr02_14914011	2	51.16	Chr02	14914011
M62	Chr02_19280061	2	57.21	Chr02	19280061
M63	Chr02_25482442	2	58.09	Chr02	25482442
M64	Chr02_27362195	2	58.53	Chr02	27362195
M65	Chr02_27381403	2	63.14	Chr02	27381403
M66	Chr02_33124578	2	72.72	Chr02	33124578
M67	Chr02_37050949	2	73.78	Chr02	37050949
M68	Chr02_37843138	2	75.92	Chr02	37843138
M69	Chr02_38559442	2	77.78	Chr02	38559442
M70	Chr02_39133236	2	80.45	Chr02	39133236
M71	Chr02_39287004	2	81.78	Chr02	39287004
M72	Chr02_42565294	2	93.72	Chr02	42565294
M73	Chr02_43784626	2	97.17	Chr02	43784626
M74	Chr02_43815256	2	97.72	Chr02	43815256
M75	CEDG275	2	100.78	-	-
M76	Chr03_1132914	3	0	Chr03	1132914
M77	Chr03_1207902	3	0.27	Chr03	1207902
M78	Chr03_5731261	3	18.56	Chr03	5731261
M79	Chr03_10141473	3	30.13	Chr03	10141473
M80	Chr03_10911652	3	32.62	Chr03	10911652
M81	Chr03_13310781	3	37.48	Chr03	13310781
M82	CEDG084	3	41.78	-	-
M83	Chr03_27383960	3	42.84	Chr03	27383960
M84	Chr03_29510296	3	43.98	Chr03	29510296
M85	Chr03_30161776	3	46.29	Chr03	30161776
M86	CEDG294	3	48.96	-	-
M87	Chr03_31434638	3	57.24	Chr03	31434638
M88	Chr03_36125449	3	57.82	Chr03	36125449
M89	Chr03_37621294	3	60.17	Chr03	37621294
M90	CEDG305	3	84.39	-	-
M91	Chr03_42406976	3	87.71	Chr03	42406976
M92	Chr04_2581185	4	0	Chr04	2581185
M93	Chr04_4482256	4	18.4	Chr04	4482256
M94	Chr04_6070536	4	22.22	Chr04	6070536
M95	CEDC055	4	22.48	-	-
M96	Chr04_10045095	4	30.96	Chr04	10045095
M97	CEDG185	4	34.61	-	-
M98	Chr04_14994402	4	37.83	Chr04	14994402
M99	Chr04_14997610	4	38.36	Chr04	14997610
M100	Chr04_15034476	4	38.69	Chr04	15034476
M101	Chr04_15400729	4	39.68	Chr04	15400729
M102	Chr04_16898180	4	40.74	Chr04	16898180
M103	CEDG154	4	41.53	-	-
M104	Chr04_18895541	4	42.06	Chr04	18895541
M105	Chr04_21010056	4	46.1	Chr04	21010056
M106	Chr04_25535083	4	50.99	Chr04	25535083
M107	Chr04_29568525	4	52.32	Chr04	29568525
M108	Chr04_29579868	4	53.65	Chr04	29579868
M109	Chr04_29930512	4	61.31	Chr04	29930512
M110	CEDG088	4	64.3	-	-
M111	Chr04_36005274	4	64.59	Chr04	36005274
M112	Chr04_36427930	4	68.08	Chr04	36427930
M113	Chr04_37767084	4	76.09	Chr04	37767084
M114	CEDG103	4	82.1	-	-
M115	CEDG074	4	82.62	-	-
M116	Chr04_44174359	4	86.66	Chr04	44174359
M117	Chr04_45300480	4	96.08	Chr04	45300480
M118	CEDG036	4	103.95	-	-
M119	Chr04_46903664	4	104.77	Chr04	46903664
M120	Chr04_52899977	4	110.77	Chr04	52899977
M121	Chr05_755620	5	0	Chr05	755620
M122	Chr05_2214003	5	6.03	Chr05	2214003
M123	Chr05_4703506	5	11.19	Chr05	4703506
M124	Chr05_5696740	5	14.36	Chr05	5696740
M125	Chr05_5860500	5	15.21	Chr05	5860500
M126	CEDG264	5	18.43	-	-
M127	Chr05_7076190	5	19.01	Chr05	7076190
M128	Chr05_7905299	5	20.8	Chr05	7905299
M129	CEDG253	5	27.96	-	-
M130	Chr05_9920988	5	29.55	Chr05	9920988
M131	Chr05_9989199	5	30.1	Chr05	9989199
M132	Chr05_11977456	5	36.08	Chr05	11977456
M133	Chr05_12195734	5	37.95	Chr05	12195734
M134	Chr05_12433221	5	40.08	Chr05	12433221
M135	Chr05_12898838	5	41.94	Chr05	12898838
M136	Chr05_13706701	5	45.66	Chr05	13706701
M137	Chr05_15150219	5	51.16	Chr05	15150219
M138	Chr05_15206670	5	51.68	Chr05	15206670
M139	Chr05_15558364	5	52.89	Chr05	15558364
M140	Chr05_18052281	5	55.95	Chr05	18052281
M141	Chr05_18452635	5	56.68	Chr05	18452635
M142	Chr05_19699581	5	58.16	Chr05	19699581
M143	Chr05_32564877	5	60.4	Chr05	32564877
M144	Chr05_35451600	5	62.32	Chr05	35451600
M145	Chr05_37577169	5	63.82	Chr05	37577169
M146	Chr05_37713446	5	67.22	Chr05	37713446
M147	Chr06_1161610	6	0	Chr06	1161610
M148	CEDG211	6	0.53	-	-
M149	Chr06_3317409	6	2.39	Chr06	3317409
M150	CEDG121	6	5.06	-	-
M151	Chr06_5279847	6	8.27	Chr06	5279847
M152	Chr06_9054911	6	12.26	Chr06	9054911
M153	Chr06_11128512	6	12.89	Chr06	11128512
M154	CEDG034	6	14.95	-	-
M155	Chr06_22803927	6	15.88	Chr06	22803927
M156	Chr06_25468844	6	18.37	Chr06	25468844
M157	Chr06_26189752	6	18.65	Chr06	26189752
M158	CEDG152	6	22.4	-	-
M159	CEDG274	6	27.55	-	-
M160	Chr06_32780766	6	32.18	Chr06	32780766
M161	Chr06_33624720	6	36.22	Chr06	33624720
M162	Chr06_34459179	6	39.45	Chr06	34459179
M163	Chr06_35336911	6	42.65	Chr06	35336911
M164	Chr06_36004686	6	45.07	Chr06	36004686
M165	Chr06_36907583	6	49.72	Chr06	36907583
M166	Chr06_38599353	6	59.74	Chr06	38599353
M167	Chr06_39098589	6	62.08	Chr06	39098589
M168	Chr06_39859158	6	64.96	Chr06	39859158
M169	Chr06_41031201	6	72.62	Chr06	41031201
M170	CEDG137	6	76.09	-	-
M171	Chr08_899301	8	0	Chr08	899301
M172	Chr08_1822951	8	4.25	Chr08	1822951
M173	Chr08_5483962	8	14.8	Chr08	5483962
M174	CEDG125	8	15.62	-	-
M175	CEDG271	8	22.76	-	-
M176	Chr08_6884728	8	23.75	Chr08	6884728
M177	Chr08_7999594	8	25.41	Chr08	7999594
M178	Chr08_8593313	8	27.81	Chr08	8593313
M179	CEDG196	8	32.71	-	-
M180	Chr08_9897157	8	33.23	Chr08	9897157
M181	Chr08_10965798	8	38.57	Chr08	10965798
M182	Chr08_11627632	8	40.01	Chr08	11627632
M183	Chr08_12406483	8	42.14	Chr08	12406483
M184	Chr08_13010827	8	42.66	Chr08	13010827
M185	Chr08_13682823	8	44.53	Chr08	13682823
M186	CEDG265	8	47.2	-	-
M187	Chr08_14293623	8	52.65	Chr08	14293623
M188	Chr08_16570210	8	58.7	Chr08	16570210
M189	CEDG073	8	65.89	-	-
M190	Chr08_24494703	8	69.79	Chr08	24494703
M191	CEDG071	8	93.34	-	-
M192	Chr08_43226269	8	96.8	Chr08	43226269
M193	Chr08_45254974	8	105.02	Chr08	45254974
M194	Chr08_46475997	8	110.02	Chr08	46475997
M195	CEDG070	9	0	-	-
M196	Chr09_1391661	9	2.68	Chr09	1391661
M197	Chr09_2295892	9	2.94	Chr09	2295892
M198	Chr09_2414314	9	3.73	Chr09	2414314
M199	Chr09_2681888	9	4.45	Chr09	2681888
M200	Chr09_3424040	9	6.66	Chr09	3424040
M201	Chr09_4379404	9	8.52	Chr09	4379404
M202	Chr09_7995832	9	11.5	Chr09	7995832
M203	Chr09_10204842	9	16.36	Chr09	10204842
M204	CEDG024	9	16.88	-	-
M205	Chr09_13236898	9	20.92	Chr09	13236898
M206	Chr09_13396400	9	21.17	Chr09	13396400
M207	Chr09_13706819	9	21.97	Chr09	13706819
M208	Chr09_14032386	9	22.23	Chr09	14032386
M209	CEDG166	9	23.55	-	-
M210	Chr09_16688947	9	24.35	Chr09	16688947
M211	Chr09_18769801	9	26.1	Chr09	18769801
M212	Chr09_24938755	9	26.44	Chr09	24938755
M213	Chr09_24997918	9	26.74	Chr09	24997918
M214	Chr09_25080707	9	27.62	Chr09	25080707
M215	Chr09_25093502	9	28.05	Chr09	25093502
M216	Chr09_25333870	9	29.38	Chr09	25333870
M217	Chr09_25550971	9	30.55	Chr09	25550971
M218	Chr09_28120428	9	34.48	Chr09	28120428
M219	Chr09_28927068	9	36.41	Chr09	28927068
M220	Chr09_29486522	9	39.18	Chr09	29486522
M221	Chr09_32249423	9	51.81	Chr09	32249423
M222	Chr09_34804185	9	62.14	Chr09	34804185
M223	Chr09_34878245	9	63.23	Chr09	34878245
M224	Chr09_35415079	9	68.11	Chr09	35415079
M225	CEDG056	9	73.53	-	-
M226	Chr09_36312335	9	75.39	Chr09	36312335
M227	Chr09_36483429	9	76.72	Chr09	36483429
M228	Chr10_172191	10	0	Chr10	172191
M229	Chr10_759299	10	1.72	Chr10	759299
M230	Chr10_3879209	10	18.8	Chr10	3879209
M231	CEDG198	10	25.56	-	-
M232	Chr10_5358419	10	26.36	Chr10	5358419
M233	CEDG280	10	30.13	-	-
M234	Chr10_7996818	10	34.91	Chr10	7996818
M235	CEDC056	10	46.81	-	-
M236	Chr10_20054952	10	49.03	Chr10	20054952
M237	Chr10_22752375	10	53.54	Chr10	22752375
M238	Chr10_24245810	10	57.66	Chr10	24245810
M239	Chr10_28685288	10	80.48	Chr10	28685288
M240	CEDG150	10	83.69	-	-
M241	Chr11_2077829	11	0	Chr11	2077829
M242	Chr11_2273803	11	2.14	Chr11	2273803
M243	Chr11_3042169	11	4.15	Chr11	3042169
M244	CEDG168	11	5.87	-	-
M245	Chr11_6583470	11	10.19	Chr11	6583470
M246	Chr11_7617151	11	12.59	Chr11	7617151
M247	Chr11_8736999	11	15.53	Chr11	8736999
M248	Chr11_10848904	11	19.03	Chr11	10848904
M249	CEDG042	11	24.74	-	-
M250	Chr11_14738414	11	25.8	Chr11	14738414
M251	Chr11_15869247	11	27.27	Chr11	15869247
M252	CEDG172	11	28.45	-	-
M253	CEDG002	11	30.04	-	-
M254	Chr11_23976665	11	30.57	Chr11	23976665
M255	Chr11_24125871	11	31.09	Chr11	24125871
M256	Chr11_26320450	11	32.14	Chr11	26320450
M257	Chr11_26454594	11	36.71	Chr11	26454594
M258	CEDG044	11	38.3	-	-
M259	Chr11_31108025	11	38.83	Chr11	31108025
M260	Chr11_31312521	11	39.89	Chr11	31312521
M261	Chr11_31451026	11	51.72	Chr11	31451026
M262	Chr11_35250538	11	58.81	Chr11	35250538
M263	Chr11_36660833	11	59.11	Chr11	36660833
M264	Chr11_38495876	11	66.45	Chr11	38495876

## Sheet: S3
Supplemental Table 3. Genotype table of the mapping population
ID	M1	M2	M3	M4	M5	M6	M7	M8	M9	M10	M11	M12	M13	M14	M15	M16	M17	M18	M19	M20	M21	M22	M23	M24	M25	M26	M27	M28	M29	M30	M31	M32	M33	M34	M35	M36	M37	M38	M39	M40	M41	M42	M43	M44	M45	M46	M47	M48	M49
1	A	A	A	A	A	A	A	-	H	H	H	H	H	H	H	H	H	H	H	H	H	H	A	A	A	A	-	A	A	A	A	-	H	H	H	H	-	B	H	H	H	H	H	H	H	H	A	A	H
2	H	H	H	H	H	H	H	H	H	H	H	H	H	H	B	B	B	B	H	H	H	H	H	A	A	A	A	A	A	A	A	A	A	H	H	H	H	B	B	B	B	B	H	H	H	H	H	A	B
3	A	A	A	A	A	A	A	A	A	A	A	A	H	H	H	H	H	H	H	H	H	H	-	B	B	B	H	H	H	H	H	H	H	H	H	H	H	H	H	H	H	H	H	H	B	B	B	-	H
4	B	B	B	B	B	B	B	H	H	H	H	H	H	H	H	H	H	H	H	H	H	H	B	B	B	B	B	B	B	B	H	H	H	H	H	H	H	H	H	H	H	H	H	H	H	H	H	H	A
5	H	H	H	H	H	H	H	H	H	H	H	H	B	B	B	B	B	B	H	H	H	H	H	H	H	H	H	H	H	H	H	H	H	H	H	H	H	H	H	H	H	H	H	H	H	H	H	H	A
6	H	H	H	H	H	H	H	H	H	H	H	H	A	A	A	A	A	A	A	A	A	A	A	A	A	A	A	A	A	A	A	A	A	A	A	A	A	A	A	A	A	A	A	A	A	A	A	A	H
7	H	H	H	H	H	H	H	H	H	H	H	H	H	H	B	B	B	B	B	B	B	B	B	B	B	B	B	B	B	B	B	B	B	B	B	B	B	B	B	H	H	H	H	H	A	A	A	A	H
8	B	B	B	B	B	B	B	B	B	B	B	B	H	H	H	H	H	H	H	H	H	H	A	A	A	A	A	A	A	A	A	A	H	H	H	H	H	H	H	H	H	H	H	H	H	H	H	H	A
9	A	A	A	A	A	A	A	A	A	A	A	A	A	A	H	H	H	H	H	H	H	H	H	H	H	H	H	H	H	H	H	H	H	H	H	H	H	H	H	H	H	H	H	H	H	H	H	A	B
10	H	H	H	H	H	H	H	H	B	B	B	B	B	B	B	B	B	B	B	B	B	B	H	H	H	-	H	H	B	B	B	B	B	B	B	B	B	B	B	B	B	B	B	B	H	H	H	A	B
11	H	H	H	H	H	H	H	-	B	B	B	B	B	B	B	B	B	B	B	B	B	B	B	B	B	B	B	B	B	B	B	B	B	B	B	B	B	B	B	B	B	B	H	H	H	H	H	H	A
12	A	A	A	A	A	A	A	A	A	A	A	A	H	H	H	H	H	H	H	H	H	H	H	H	H	H	H	H	H	H	H	H	H	H	H	H	H	H	H	H	H	H	H	H	A	A	A	A	A
13	H	H	H	H	H	H	H	H	B	B	B	B	H	H	H	H	H	H	H	H	H	H	H	H	H	H	H	H	H	H	H	H	H	H	H	H	H	H	H	H	H	B	B	B	H	H	H	H	H
14	H	H	H	H	H	H	H	H	H	H	H	H	H	H	H	H	H	H	H	H	H	H	H	H	H	H	H	H	H	H	H	H	H	H	H	H	H	H	H	A	A	A	A	A	A	A	A	A	B
15	H	H	B	B	B	B	B	B	H	H	H	H	H	H	H	H	H	H	H	H	H	H	H	H	H	-	H	H	H	H	H	H	H	H	H	H	H	H	H	H	B	B	B	B	B	B	B	H	H
16	B	B	B	B	B	B	B	B	B	B	B	B	B	B	B	B	B	B	B	B	B	B	B	B	B	B	B	B	B	B	B	B	B	B	B	B	B	B	B	B	B	B	B	B	B	B	H	H	A
17	H	H	H	H	H	H	H	H	H	H	H	H	H	H	H	H	H	H	H	H	H	A	A	A	A	A	A	A	A	A	A	A	A	-	H	H	H	H	H	H	H	B	B	B	B	B	-	H	H
18	H	H	H	H	H	H	H	H	H	H	H	H	H	H	H	H	H	H	H	H	H	H	H	H	H	H	H	H	H	H	H	H	H	H	H	H	H	A	A	A	A	A	A	A	A	A	A	H	H
19	H	H	H	H	H	H	-	-	B	B	B	B	B	B	H	H	H	H	B	B	B	B	B	B	B	B	B	B	B	B	B	B	B	B	B	B	B	B	B	B	B	B	B	B	B	B	B	B	H
20	A	A	A	A	A	A	A	A	A	H	H	H	H	H	H	H	H	H	H	H	H	H	H	H	H	H	H	H	H	H	H	H	H	H	B	B	H	H	H	H	H	A	A	A	A	A	A	A	A
21	H	H	H	H	H	H	H	-	B	B	B	B	B	B	B	B	B	B	B	B	B	B	B	B	B	B	-	B	B	B	B	B	B	B	B	B	B	B	B	H	H	H	H	H	H	H	H	H	H
22	H	H	H	H	H	H	H	H	H	H	H	H	A	A	H	H	H	H	H	H	H	H	H	H	H	H	H	H	H	H	H	H	H	H	H	H	H	H	H	H	H	H	B	B	B	B	B	B	A
23	A	A	A	A	A	A	A	A	H	H	H	H	H	H	H	H	H	H	H	H	H	H	H	H	H	H	H	H	H	H	H	H	H	H	H	H	H	H	H	H	H	H	H	H	H	H	H	H	B
24	A	A	A	A	A	A	A	A	H	H	H	H	H	H	H	H	H	H	H	H	H	H	H	H	H	H	H	H	H	H	H	H	H	H	H	H	H	H	H	H	H	H	H	H	B	B	B	B	B
25	H	H	H	H	H	H	H	H	H	H	H	H	H	H	B	B	B	B	B	B	B	B	B	B	B	B	B	B	B	B	B	B	B	B	B	B	B	B	B	B	B	B	B	B	B	B	B	B	H
26	H	H	H	H	H	H	H	H	H	H	H	H	B	B	B	B	B	B	B	B	B	B	-	H	H	H	H	H	H	H	B	B	B	B	B	B	B	B	B	B	B	B	H	H	H	H	H	H	H
27	H	H	H	H	H	H	H	H	H	H	H	H	H	H	H	H	H	H	H	H	H	H	B	B	B	B	B	B	B	B	H	H	H	H	H	H	H	H	H	H	H	H	H	H	H	H	A	A	H
28	A	A	A	A	A	A	A	A	A	A	A	A	A	A	A	A	A	A	A	A	A	A	H	-	H	H	A	A	A	A	A	A	A	A	A	A	A	A	A	A	A	H	H	H	H	H	H	H	H
29	A	A	H	B	B	B	B	B	B	B	B	B	B	B	B	B	B	B	B	B	H	H	H	H	H	H	H	H	H	H	H	H	H	B	B	B	B	B	B	B	B	B	B	B	B	B	B	B	A
30	A	A	A	A	A	A	A	A	A	A	A	A	A	A	H	A	A	A	A	A	A	H	H	H	H	H	H	H	H	H	H	H	H	A	A	A	A	A	A	A	A	A	A	A	H	H	H	H	A
31	A	A	A	A	A	A	A	A	H	H	H	H	H	H	A	A	A	A	H	H	H	H	H	H	H	H	H	H	H	H	H	H	H	H	H	H	H	H	H	H	H	H	H	B	B	B	B	B	B
32	H	H	H	H	H	H	H	H	H	H	H	H	H	H	B	B	B	B	B	H	H	H	B	B	B	B	H	H	H	H	H	H	H	H	H	H	H	H	H	H	H	H	H	H	B	B	B	B	H
33	A	A	H	H	H	H	H	H	A	A	A	A	A	A	H	H	H	H	H	H	H	H	A	A	A	A	A	A	A	A	A	A	A	H	H	H	H	H	H	H	B	B	B	B	B	B	B	B	H
34	A	A	A	A	A	A	A	A	A	A	A	A	A	A	A	A	A	A	A	A	A	A	A	A	A	A	A	A	A	A	A	A	A	A	A	A	A	A	A	A	A	A	A	A	A	A	H	H	H
35	H	H	H	H	H	H	H	H	H	H	H	H	B	B	B	B	B	B	B	B	B	B	B	B	B	B	B	B	B	B	B	B	B	B	B	B	B	B	B	B	B	B	B	B	H	H	H	H	A
36	A	A	A	A	A	H	H	H	H	H	H	H	H	H	H	H	H	H	H	H	H	H	A	A	A	A	A	A	A	H	H	H	H	H	H	H	H	H	H	H	H	H	H	H	H	H	H	H	H
37	H	H	H	H	H	H	H	H	B	B	B	B	B	B	B	B	B	B	B	B	B	B	B	B	B	B	B	B	B	B	B	B	B	B	B	B	B	B	B	H	H	H	H	H	H	H	H	H	H
38	A	A	A	A	A	A	A	H	H	H	H	H	H	H	A	H	H	H	H	H	H	H	H	H	H	H	H	H	H	H	H	H	H	H	H	H	H	H	H	H	H	B	B	B	B	B	B	B	A
39	H	H	H	H	H	H	H	H	H	H	H	H	A	A	A	A	A	A	A	A	A	A	H	H	H	H	A	A	A	A	A	A	A	A	A	A	A	A	H	A	A	A	B	B	B	B	B	B	H
40	H	H	H	H	H	H	H	-	A	A	A	A	A	A	H	H	H	H	H	H	H	H	H	H	H	H	H	H	H	H	H	H	H	H	H	H	H	H	H	H	H	H	H	H	H	H	H	H	H
41	A	A	A	A	A	A	A	A	A	A	A	A	A	A	A	A	A	A	A	A	A	A	A	A	A	A	A	A	A	A	A	A	A	A	A	A	A	A	A	H	H	H	H	H	H	H	H	H	H
42	A	A	A	A	A	A	A	A	A	A	A	A	A	A	H	H	H	H	H	H	H	H	H	H	H	H	H	H	H	H	H	H	H	H	H	H	H	H	H	H	H	H	H	H	B	B	B	B	A
43	A	A	A	A	A	A	A	A	A	H	H	H	H	H	H	H	H	H	H	H	H	H	H	H	H	H	H	H	H	H	H	H	H	H	H	H	H	H	H	H	H	B	B	B	B	B	B	B	H
44	H	H	H	H	H	H	H	H	H	H	H	H	H	H	H	H	H	H	H	H	H	H	H	H	H	H	H	H	H	H	H	H	H	H	H	H	H	H	H	B	B	B	B	B	B	B	B	B	A
45	H	H	H	H	H	H	H	H	H	H	H	H	H	H	A	A	A	H	H	H	H	H	H	H	H	H	H	H	H	H	H	H	H	H	H	H	H	H	H	H	H	A	A	A	A	A	A	A	H
46	A	A	A	A	A	A	A	A	A	A	A	A	A	A	A	A	A	A	A	A	A	A	A	A	A	A	A	A	A	A	A	A	A	A	A	A	A	A	A	H	H	H	H	H	H	H	B	B	A
47	H	H	H	H	H	H	H	H	H	H	H	H	B	B	B	B	B	B	B	B	B	B	B	B	B	B	B	B	B	B	B	B	B	B	B	B	B	B	B	B	B	B	B	B	H	H	H	H	B
48	H	H	H	H	H	H	H	H	H	H	H	H	H	H	H	H	H	H	H	H	H	H	H	H	H	H	H	H	H	H	H	H	H	H	H	H	H	H	H	H	H	H	H	H	H	H	H	H	B
49	H	H	H	H	H	H	H	-	B	B	B	B	B	B	H	H	H	H	H	B	B	B	H	H	H	B	B	B	B	B	B	B	B	B	B	B	B	B	B	B	B	B	B	B	H	H	H	H	B
50	A	A	H	H	H	H	H	H	H	H	H	H	H	H	H	H	H	H	H	H	H	H	H	H	H	H	H	H	H	H	H	H	H	H	H	H	H	H	H	H	B	B	B	B	H	H	H	H	H
51	A	A	A	A	A	A	A	A	A	A	A	A	H	H	H	H	H	H	H	H	A	A	A	A	A	A	A	A	A	A	A	A	A	A	H	H	H	H	H	H	H	H	-	B	B	B	H	H	B
52	A	A	A	A	A	A	A	A	A	A	A	A	H	H	B	B	B	B	B	B	B	H	H	H	H	-	H	H	H	H	H	H	B	B	B	B	B	B	B	B	B	B	B	B	B	B	B	B	H
53	H	H	H	H	H	H	H	H	H	H	H	H	H	H	A	A	A	H	H	H	H	H	H	H	H	H	H	H	H	H	H	H	H	H	H	H	H	H	H	H	H	A	A	A	A	A	A	A	H
54	H	H	H	H	H	H	H	H	H	H	B	B	B	B	B	B	B	B	B	B	B	B	B	B	B	B	B	B	B	B	B	B	B	B	B	B	B	B	B	B	B	B	B	B	H	H	H	H	B
55	A	A	A	A	A	A	A	A	A	A	A	A	A	A	H	A	A	A	A	A	H	H	H	H	H	H	H	H	H	H	H	H	H	H	A	A	A	A	A	A	A	A	A	A	H	H	H	H	B
56	B	B	B	B	B	B	B	B	B	B	B	B	B	B	B	B	B	B	B	B	B	B	B	B	B	B	B	B	B	B	B	B	B	B	B	B	B	B	B	B	B	H	H	H	H	H	H	H	B
57	A	A	A	A	A	A	A	A	A	A	A	A	A	A	H	H	H	H	H	A	A	A	A	A	A	A	A	A	A	A	A	A	A	A	A	A	A	A	A	A	A	A	A	A	A	A	A	A	B
58	H	H	H	H	H	H	H	H	H	B	B	B	B	B	B	B	B	B	B	B	B	B	B	B	B	B	B	B	B	B	B	B	B	B	B	B	B	B	B	B	B	B	B	B	H	H	H	H	B
59	A	A	A	A	A	A	A	A	A	A	A	A	A	A	A	A	A	A	A	A	A	H	H	H	H	H	H	H	H	H	H	H	A	A	A	A	A	A	A	H	H	H	H	H	A	A	A	A	H
60	A	H	H	H	B	B	B	B	B	B	B	B	B	B	B	B	B	B	B	B	B	B	B	B	B	B	B	B	B	B	B	B	B	B	B	B	B	B	B	B	B	B	B	B	A	H	H	H	B
61	H	H	H	H	H	H	H	H	H	H	H	H	H	H	H	H	H	H	H	H	H	H	B	B	B	B	B	B	H	H	H	H	H	H	H	H	H	H	H	B	B	B	B	B	B	B	B	B	H
62	H	H	H	H	H	H	H	H	H	H	H	H	H	H	B	B	B	B	H	H	H	H	H	H	H	H	H	H	H	H	H	H	H	H	H	H	H	H	H	H	H	H	H	H	H	H	H	H	B
63	B	B	B	B	B	B	B	B	H	H	H	H	H	H	H	H	H	H	H	H	H	H	H	H	H	H	H	H	H	H	H	H	H	H	H	H	H	H	H	H	H	H	H	H	H	H	H	H	-
64	H	H	H	H	H	H	H	H	H	H	H	H	H	H	A	A	A	H	H	H	H	H	H	H	H	H	H	H	H	H	H	H	H	H	H	H	H	H	H	H	H	H	H	H	H	H	H	H	B
65	A	A	A	A	A	A	A	A	A	A	A	A	A	A	A	A	A	A	H	H	H	B	B	B	B	B	B	B	B	B	B	B	H	H	H	H	H	H	H	H	H	H	H	H	A	A	H	H	B
66	H	H	H	H	H	H	H	H	H	H	H	H	H	H	H	H	H	H	H	H	H	H	H	H	H	H	H	H	H	H	H	H	H	H	H	H	H	H	H	H	H	H	H	H	H	H	H	H	H
67	A	A	A	A	A	A	A	A	H	H	H	H	H	H	H	H	H	H	H	H	H	H	-	A	A	A	H	H	H	H	H	H	H	H	H	H	H	H	H	H	H	H	A	A	A	A	A	A	A
68	A	A	A	A	A	A	A	A	A	A	A	A	A	A	A	A	A	A	A	A	A	A	A	A	A	A	A	A	A	A	A	A	A	A	A	A	A	A	A	A	A	A	A	A	A	A	A	A	H
69	H	H	H	H	H	H	H	H	H	H	H	H	H	H	B	B	B	B	B	B	-	B	B	B	B	B	B	B	B	B	B	B	B	B	B	B	B	H	H	H	H	A	A	A	A	A	A	A	H
70	B	B	B	-	B	B	B	B	B	B	B	B	B	B	B	B	B	B	B	B	B	B	B	B	B	B	B	B	B	B	B	B	B	B	B	B	B	B	B	B	B	B	B	B	B	B	B	B	H
71	A	A	A	A	A	A	A	A	A	A	A	A	A	A	A	A	A	A	A	A	A	A	H	H	H	H	H	H	A	A	A	A	A	A	A	A	A	A	A	A	A	A	H	H	B	B	B	B	H
72	H	H	H	H	H	H	H	H	H	H	H	H	H	H	A	A	A	A	A	A	A	A	A	A	A	A	A	A	A	A	A	A	A	A	A	A	A	A	A	A	A	H	H	H	H	H	H	H	H
73	A	A	A	A	A	A	A	A	A	A	A	A	A	A	A	A	A	A	A	A	A	A	H	H	H	H	H	H	H	H	A	A	A	A	A	A	A	A	A	H	H	H	H	H	B	B	B	B	H
74	B	B	B	B	B	B	B	B	B	B	B	B	B	B	B	B	B	B	-	B	B	B	H	H	H	H	H	H	H	H	B	B	B	B	B	B	B	B	B	B	B	B	B	B	H	H	H	H	H
75	A	A	A	A	A	A	A	A	A	A	A	A	A	A	H	H	A	A	A	A	A	A	A	A	A	A	A	A	A	A	A	A	A	A	H	H	H	H	A	A	A	H	H	H	B	B	-	B	A
76	H	H	H	H	H	H	H	H	H	H	H	H	H	B	B	B	B	-	-	B	B	B	B	B	H	H	B	B	B	A	B	H	H	H	H	H	H	B	B	B	B	B	B	B	H	H	H	H	H
77	A	A	A	A	A	A	A	A	A	H	H	H	H	H	H	H	H	H	H	H	H	H	H	H	H	H	H	H	H	H	H	H	H	H	H	H	H	H	H	B	B	B	B	B	B	B	B	B	B
78	A	A	A	A	A	A	A	A	B	B	B	B	B	B	H	H	H	B	B	B	B	B	B	B	B	B	B	B	B	B	B	B	B	B	B	B	B	B	B	B	B	B	B	B	B	B	B	B	B
79	H	H	H	H	H	H	H	H	H	H	H	H	A	A	A	A	A	A	A	A	A	A	A	A	A	A	A	A	A	A	A	A	A	A	A	H	H	A	A	A	A	A	H	H	-	H	H	H	B
80	H	H	H	H	H	H	H	H	H	H	H	H	H	H	A	A	A	A	A	H	B	B	B	B	B	B	B	B	B	B	B	B	B	B	H	H	H	H	H	H	H	H	H	H	H	H	A	A	H
81	A	A	A	A	A	A	A	A	H	H	H	H	H	H	H	H	H	H	H	H	H	H	A	A	A	A	A	A	A	A	H	H	H	H	H	H	H	H	H	H	H	H	H	H	H	H	H	H	A
82	A	A	A	A	A	A	H	H	H	H	H	H	H	H	A	A	A	A	A	A	A	A	A	A	A	A	A	A	A	A	A	A	A	A	A	A	A	A	A	A	A	A	A	A	H	H	H	H	B
83	H	H	H	H	H	H	H	H	H	H	H	H	B	B	B	B	B	B	B	B	H	H	A	A	A	A	A	A	A	A	A	A	A	H	B	B	B	B	B	B	B	B	B	H	H	H	H	H	B
84	H	H	H	H	H	H	H	H	H	H	H	H	H	H	B	B	B	H	-	H	H	H	H	H	H	H	H	H	H	H	H	H	H	H	H	H	H	H	H	H	H	B	B	B	-	-	H	B	H
85	A	A	A	A	A	A	A	A	A	A	A	A	A	A	A	A	A	A	A	A	A	A	A	A	A	A	A	A	A	A	A	A	A	A	A	A	A	A	A	H	H	H	H	H	H	H	H	H	B
86	A	A	A	A	A	A	A	A	A	A	A	A	A	A	H	H	H	H	H	H	H	H	H	H	H	H	B	B	B	B	H	H	H	H	H	H	H	H	H	H	H	H	H	H	H	H	H	H	-
87	H	H	H	H	H	H	H	H	H	H	H	H	B	B	B	B	B	B	B	B	B	H	H	H	H	H	H	H	H	H	H	H	H	B	B	B	B	B	B	H	H	H	H	H	H	H	H	H	H
88	H	H	H	H	H	H	H	H	H	H	H	H	A	A	H	H	H	H	H	H	H	H	H	H	H	H	H	H	H	H	H	H	H	H	H	H	H	H	H	H	A	A	A	A	A	A	A	A	A
89	A	A	A	A	A	A	A	A	A	H	H	H	H	H	H	H	H	H	H	H	H	H	H	H	H	H	H	H	H	H	H	H	H	H	H	H	H	H	H	A	A	H	H	B	B	B	B	B	B
90	H	H	H	H	H	A	A	A	A	A	A	A	A	A	H	H	H	H	H	H	H	H	H	H	H	H	H	H	H	H	H	H	H	H	H	H	H	H	H	H	H	H	H	H	A	-	A	A	B
91	A	A	A	A	A	A	A	A	A	A	A	A	A	A	A	A	A	A	A	A	A	A	A	A	A	A	A	A	A	A	A	A	A	A	A	A	A	A	A	H	H	H	H	H	H	H	H	H	H
92	A	A	A	A	A	A	A	A	A	A	A	A	A	A	A	A	A	A	A	A	A	A	A	A	A	A	A	A	A	A	A	A	A	A	A	A	A	A	A	A	A	A	A	A	A	A	A	A	B
93	A	H	H	H	H	H	H	H	H	H	H	H	H	H	B	B	B	B	B	B	B	H	H	H	H	H	H	H	H	H	H	H	H	B	B	-	-	B	B	B	B	B	H	H	H	H	H	H	B
94	A	A	A	A	A	A	A	A	A	A	A	A	A	A	A	A	A	A	A	A	A	A	A	A	A	A	A	A	A	A	A	A	A	A	A	A	A	A	A	A	A	A	-	H	H	H	H	H	A
95	H	H	H	H	H	H	H	H	B	B	B	B	B	B	B	B	B	B	B	B	B	B	B	B	B	B	B	B	B	B	B	B	B	B	B	B	B	B	B	B	B	B	H	H	H	H	H	-	H
96	H	H	H	H	H	H	H	H	H	H	H	H	H	H	H	H	H	H	H	H	H	H	A	A	A	A	A	A	A	A	A	A	H	H	H	H	H	H	H	H	H	H	A	A	A	A	A	A	A
97	H	H	H	H	H	H	H	H	H	H	H	H	H	H	H	H	H	H	H	H	H	H	H	H	H	H	H	H	H	H	H	H	H	H	H	H	H	H	H	B	B	B	B	B	H	H	H	H	B
98	H	H	H	H	H	H	H	A	A	A	A	A	A	A	A	A	A	A	A	A	A	H	H	H	H	H	H	H	H	H	H	H	A	A	A	A	A	A	A	H	H	H	H	H	B	B	B	B	A
99	A	A	H	H	H	H	H	H	B	B	B	B	B	B	B	B	B	B	B	B	B	B	B	B	B	B	B	B	B	B	B	B	B	B	B	B	B	B	B	B	B	B	B	B	B	B	B	-	A
100	H	H	H	H	H	H	H	A	A	A	A	A	A	A	H	H	H	H	H	H	H	H	A	A	A	A	A	A	A	A	H	H	H	H	H	H	H	H	H	H	H	A	A	A	H	H	H	H	B
101	H	H	H	H	H	H	H	H	H	H	H	H	H	H	H	H	H	H	H	H	H	A	A	A	A	A	A	A	A	A	A	A	A	H	H	H	H	H	H	H	H	H	H	H	B	B	B	B	A
102	A	A	A	A	A	A	A	A	A	A	A	A	A	A	A	A	A	A	A	A	A	A	A	A	A	A	A	A	A	A	A	A	A	A	A	A	A	A	A	A	A	A	A	A	A	A	A	A	B
103	H	H	H	H	H	H	H	H	H	H	H	H	H	H	H	H	H	H	H	H	H	H	H	H	H	H	H	H	H	H	H	H	H	H	H	H	H	H	H	H	H	H	H	H	H	H	H	H	H
104	B	B	B	B	B	B	B	H	H	H	H	H	H	H	H	H	H	H	H	H	H	H	H	H	H	H	H	H	H	H	H	H	H	H	H	H	H	H	H	H	H	H	H	H	H	H	B	B	H
105	H	H	H	H	H	H	H	H	H	H	H	H	H	H	H	H	H	H	H	H	H	H	H	H	H	H	H	H	H	H	H	H	H	H	H	H	H	H	H	H	H	H	H	H	B	B	B	B	A
106	H	H	H	H	H	H	H	H	H	B	B	-	B	B	B	B	B	B	B	B	B	B	H	H	H	H	H	H	B	B	B	B	B	B	B	B	B	B	B	B	B	B	B	B	B	B	B	B	A
107	A	A	A	A	A	A	A	-	H	H	H	H	H	H	H	H	H	H	H	H	H	H	H	H	H	H	H	H	H	H	H	H	H	H	H	H	H	H	H	H	H	H	A	A	A	A	A	A	H
108	A	A	A	A	-	H	H	H	H	H	H	H	H	H	H	H	H	H	H	H	H	A	A	A	A	A	A	A	A	A	A	H	H	H	H	H	H	H	H	H	H	A	A	H	B	B	B	B	A
109	H	H	H	H	H	H	H	H	A	A	A	A	H	H	B	B	B	B	B	B	B	H	H	H	H	H	H	H	H	H	H	H	H	H	H	H	-	B	B	H	H	A	A	A	-	H	H	H	H
110	H	H	-	B	B	B	H	-	B	B	B	B	B	B	B	B	B	B	B	B	B	B	B	B	B	B	B	B	B	B	B	B	B	B	B	B	B	B	B	B	B	B	B	B	B	B	B	B	A
111	H	H	H	H	H	H	H	H	H	H	H	H	H	H	B	B	B	B	H	H	H	H	H	H	H	H	H	H	H	H	H	H	H	H	H	H	H	A	A	A	A	A	A	A	H	H	H	H	B
112	H	H	H	H	H	H	B	B	B	B	B	B	B	B	B	B	B	B	B	B	B	H	H	H	H	H	H	H	H	H	H	H	B	B	B	B	B	B	B	B	B	B	B	B	-	B	B	B	A
113	A	A	A	A	A	A	A	A	A	A	A	A	A	A	A	A	A	A	A	A	A	A	A	A	A	A	A	A	A	A	A	A	A	A	A	A	A	A	A	A	A	A	A	A	A	A	A	H	H
114	A	H	H	H	H	H	H	B	B	B	B	B	B	B	B	B	B	B	B	B	B	B	-	H	H	H	H	H	H	H	B	B	B	B	B	B	B	B	B	H	H	H	H	H	H	H	H	H	B
115	A	A	A	A	A	A	A	A	A	A	A	A	A	A	A	A	A	A	A	A	A	A	A	A	A	A	A	A	A	A	A	A	A	A	A	A	A	A	A	H	H	B	B	B	B	B	-	B	B
116	A	A	A	A	A	A	A	A	A	A	A	A	H	H	A	A	A	A	H	H	H	H	H	H	H	H	H	H	H	H	H	H	H	H	H	H	H	H	H	H	H	H	H	H	A	A	A	A	H
117	A	A	A	A	A	A	A	A	A	A	A	A	A	A	A	A	A	A	A	A	A	H	H	H	H	H	H	H	H	H	H	H	H	H	H	H	H	H	A	A	A	H	H	H	H	H	H	B	H
118	H	H	H	H	H	H	H	H	H	H	H	H	H	H	H	H	H	H	H	H	H	A	A	A	A	A	A	A	A	A	A	A	H	H	H	H	H	H	H	H	H	H	H	H	B	B	B	B	H
119	B	B	B	B	B	B	B	B	B	B	B	B	B	B	B	B	B	B	B	B	B	B	H	H	H	H	H	H	B	B	B	B	B	B	B	B	B	B	B	B	B	B	B	B	B	B	B	B	H
120	H	H	H	H	H	H	H	H	H	H	H	H	H	H	A	H	H	H	H	H	H	H	H	H	H	H	H	H	B	B	H	H	H	H	H	H	H	H	H	H	H	H	H	H	H	H	B	B	H
121	A	A	A	A	A	A	A	A	H	H	H	H	H	H	B	B	B	B	H	H	H	H	H	H	H	H	H	H	H	H	H	H	H	H	H	H	H	H	H	B	B	B	B	B	B	B	B	B	H
122	H	H	H	H	H	H	H	H	A	A	A	A	A	A	A	A	A	A	A	A	A	A	A	A	A	A	A	A	A	A	A	A	A	A	A	A	A	A	A	A	A	B	B	B	-	B	B	B	A
123	A	A	A	A	A	A	A	A	A	A	A	A	A	A	H	H	H	H	A	A	A	H	H	H	H	H	H	H	H	H	H	H	H	A	A	A	A	A	A	A	A	A	A	A	A	A	A	A	A
124	H	H	H	H	H	H	H	H	H	H	H	H	H	H	H	H	H	H	H	H	H	H	H	H	H	H	H	H	H	H	H	H	H	H	H	H	H	H	H	H	H	H	B	B	B	B	B	H	H
125	A	A	H	H	H	H	H	H	H	H	H	H	H	H	H	H	H	H	H	H	H	B	B	B	B	B	B	B	B	B	B	B	B	H	H	H	H	H	H	H	H	A	A	A	A	A	A	A	A
126	A	A	A	A	A	A	A	A	A	A	A	A	B	B	B	B	B	B	B	B	B	H	H	H	H	H	H	H	H	H	H	H	H	B	B	B	B	B	B	H	H	H	H	H	H	H	H	H	H
127	H	H	H	H	H	H	H	H	H	H	H	H	H	H	A	H	H	H	H	H	B	B	B	B	B	B	B	B	B	B	B	B	B	H	H	B	-	H	H	H	H	H	-	A	A	-	A	A	A
128	A	A	A	A	A	A	A	A	H	H	H	H	H	H	H	H	H	H	H	H	H	H	H	H	H	H	H	H	H	H	H	H	H	H	H	H	H	H	H	H	H	H	H	H	H	H	H	H	H
129	H	H	H	H	H	H	H	H	H	H	H	H	H	H	H	H	H	H	H	H	H	H	H	H	H	H	H	H	H	H	H	H	H	H	H	H	H	H	H	H	H	A	A	A	A	A	A	-	H
130	H	H	A	A	A	H	H	H	H	H	H	H	H	H	H	H	H	H	H	H	H	B	B	B	B	B	B	B	B	B	B	B	B	H	H	H	H	H	H	H	H	H	H	H	B	B	B	B	H
131	H	H	H	H	H	H	H	H	H	H	H	H	H	H	H	H	H	H	H	H	H	H	H	H	H	H	H	H	H	H	H	H	H	H	H	H	H	H	H	H	H	H	H	H	H	H	H	H	H
132	A	A	A	A	A	A	A	A	A	A	A	A	A	A	A	A	A	A	A	A	A	A	A	A	A	A	A	A	A	A	A	A	A	A	A	A	A	A	A	H	H	H	H	H	H	H	H	H	A
133	A	A	A	A	A	A	A	A	A	A	A	A	A	A	A	A	A	A	A	A	A	H	H	H	H	H	H	H	H	H	H	H	A	A	A	A	A	A	A	A	A	A	H	H	H	H	H	H	A
134	B	B	B	B	B	B	B	B	B	B	B	B	B	B	B	B	B	B	B	B	B	B	B	B	B	B	B	B	B	B	B	B	B	B	B	B	B	B	B	B	H	H	H	H	H	H	H	H	H
135	H	H	H	H	H	H	H	H	H	H	H	H	B	B	B	B	B	B	B	B	B	B	B	B	B	B	B	B	B	B	B	B	B	B	B	B	B	B	B	B	B	B	B	H	H	H	H	A	B
136	A	A	H	H	H	H	H	H	H	H	H	H	H	H	H	H	H	H	H	H	H	H	H	H	H	H	H	H	H	H	H	H	H	H	H	H	H	H	H	A	A	H	H	H	H	H	H	H	B
137	H	H	H	H	H	H	H	B	B	B	B	B	B	B	H	H	H	H	B	B	B	B	B	B	B	B	B	B	B	B	B	B	B	B	B	B	B	B	B	H	H	H	H	H	H	H	H	H	H
138	H	H	H	H	H	H	H	H	H	H	H	H	H	H	H	H	H	H	H	H	H	H	H	H	H	H	H	H	H	H	H	H	H	H	H	H	H	H	H	H	H	H	H	H	H	H	B	B	B
139	H	H	H	H	H	H	H	H	H	H	B	B	B	B	H	H	H	-	H	H	H	A	A	A	A	A	A	A	A	A	A	A	A	H	H	H	H	H	H	H	H	A	A	A	H	H	H	H	H
140	A	A	A	A	A	A	A	A	A	A	A	A	A	A	A	A	A	A	A	A	A	A	A	A	A	A	A	A	A	A	A	A	A	A	A	A	A	A	A	A	A	A	H	H	H	H	H	H	H
141	A	A	A	A	A	A	A	A	A	A	A	A	A	A	A	A	A	A	A	A	A	A	A	A	A	A	A	A	A	A	A	A	A	A	A	A	A	A	A	A	A	A	A	A	A	A	A	A	H
142	H	H	H	H	H	H	H	H	B	B	H	H	H	H	H	H	H	H	H	H	H	H	H	H	H	H	H	H	H	H	H	H	H	H	H	H	H	H	H	H	H	H	H	H	H	H	H	H	H
143	H	H	H	H	H	H	H	H	H	H	H	H	H	H	H	H	H	H	H	B	B	B	B	B	B	B	B	B	B	B	B	B	B	B	B	B	B	B	B	B	B	B	B	H	H	H	H	H	H
144	A	A	A	A	A	A	A	A	A	A	A	A	A	A	A	A	A	A	A	A	A	A	A	A	A	A	A	A	H	H	H	H	A	A	A	A	A	A	A	A	A	H	H	H	B	B	B	B	H
145	B	B	B	B	B	B	B	B	B	B	B	B	B	B	B	B	B	B	B	B	B	B	B	B	B	B	B	B	B	B	B	B	B	B	B	B	B	B	B	B	B	B	B	B	B	B	B	B	H
146	A	A	A	A	A	A	A	A	A	A	A	A	H	H	H	H	H	H	H	H	H	H	H	H	H	H	H	H	H	H	H	H	H	H	H	H	H	H	H	H	H	H	H	H	H	H	H	H	H
147	A	A	A	A	A	A	A	A	A	A	A	A	A	A	A	A	A	A	A	A	A	H	H	A	A	A	A	A	A	A	A	A	A	A	A	A	A	A	A	H	H	H	H	H	B	B	B	B	A
148	A	A	A	A	A	A	A	H	H	B	B	B	B	B	H	B	B	B	B	B	B	B	B	B	B	B	B	B	B	B	B	B	B	B	B	B	B	B	B	B	B	B	B	B	B	B	B	B	H
149	A	H	B	B	B	B	B	B	B	B	B	B	B	B	B	B	B	B	B	B	B	B	B	B	B	B	B	B	B	B	B	B	B	B	B	B	B	B	B	B	B	B	B	B	B	B	B	B	H
150	H	H	H	H	H	H	H	H	H	H	H	H	H	H	H	H	H	H	H	H	H	H	B	B	B	B	B	B	B	B	H	H	H	H	H	H	H	H	H	H	H	B	B	B	B	B	B	B	B
151	B	B	B	B	B	B	B	B	B	B	B	B	B	B	B	B	B	B	B	B	B	B	B	B	B	B	B	B	B	B	B	B	B	B	B	B	B	B	B	B	B	B	B	B	B	B	B	B	H
152	H	H	H	H	H	H	H	H	H	H	H	H	H	H	H	H	H	H	H	H	H	H	H	H	H	H	H	H	H	H	H	H	H	H	H	H	H	H	H	B	B	B	B	B	B	B	H	H	B
153	H	H	H	H	H	H	H	H	H	H	H	H	H	H	H	H	H	H	H	H	H	H	H	H	H	H	H	H	H	H	H	H	H	H	H	H	H	H	H	B	B	H	H	H	H	H	H	H	H
154	H	H	H	H	H	H	H	B	B	B	B	B	B	B	B	B	B	B	B	B	B	B	B	B	B	B	B	B	B	B	B	B	B	B	B	B	B	B	B	H	H	H	H	H	H	H	H	H	A
155	A	A	A	A	A	A	A	A	A	A	A	A	H	H	H	H	H	H	H	H	H	B	B	B	B	B	B	B	B	B	H	H	H	H	H	H	H	H	H	H	H	H	H	H	A	A	A	A	H
156	B	B	B	B	B	B	B	B	H	H	H	H	H	H	H	H	H	H	H	H	H	H	H	H	H	H	H	H	H	H	H	H	H	H	H	H	H	H	H	B	B	B	H	H	H	H	H	H	H
157	H	H	H	H	H	H	H	H	H	H	H	H	H	H	H	H	H	H	H	H	H	H	B	B	B	B	B	H	H	H	H	H	H	H	H	H	H	H	H	H	H	H	H	H	H	H	H	H	-
158	H	H	H	H	H	H	H	H	H	H	H	H	H	H	A	H	H	H	H	H	H	H	H	H	H	H	H	H	H	H	H	H	H	H	H	H	H	B	B	B	B	H	H	H	H	H	H	H	H
159	A	A	H	H	H	H	-	B	B	B	B	B	B	B	B	B	B	B	B	B	B	H	H	H	H	H	H	H	H	H	H	H	H	B	B	B	B	B	B	B	B	B	H	B	B	B	B	B	B
160	B	B	B	B	B	B	B	B	B	B	B	B	H	H	H	H	H	H	H	H	H	H	H	H	H	H	H	H	H	H	H	H	H	H	H	H	H	H	H	H	H	H	H	H	H	H	-	H	H
161	A	A	A	A	A	A	A	A	A	H	H	H	B	B	B	B	B	B	B	B	B	B	B	B	B	B	B	B	B	B	B	B	B	B	B	B	B	B	B	H	H	H	H	H	H	H	H	H	H
162	H	H	H	H	H	H	H	H	H	H	H	H	H	H	H	H	H	H	H	H	H	H	H	H	H	H	H	H	H	H	H	H	H	H	H	H	H	H	H	H	H	H	H	H	H	H	H	H	H
163	H	H	H	H	H	H	H	H	H	H	H	H	H	H	H	H	H	H	H	H	H	H	H	H	H	H	H	H	H	H	H	H	H	H	H	H	H	H	H	H	H	H	H	H	H	H	H	A	H
164	H	H	H	H	H	H	H	H	A	A	A	A	A	A	A	A	A	A	A	A	A	A	H	A	A	A	A	A	A	A	A	A	A	A	A	A	A	A	A	H	H	H	H	B	B	B	B	H	-
165	H	H	H	H	H	H	H	H	H	H	H	H	H	H	H	H	H	H	H	H	H	H	H	H	H	H	H	H	H	H	H	H	H	H	H	H	H	H	H	H	H	H	H	H	A	A	A	A	H
166	A	A	A	A	A	A	A	-	B	B	-	B	B	B	B	B	B	B	B	B	B	B	-	H	H	H	H	H	H	B	B	B	B	B	B	B	B	B	B	H	H	H	B	B	-	B	B	-	A
167	H	H	H	H	H	H	H	H	H	H	H	H	H	H	H	H	H	H	H	H	H	B	B	B	B	B	B	B	B	B	B	B	B	H	H	H	H	H	H	H	H	H	H	H	H	H	H	H	A
168	H	H	H	H	H	H	H	H	B	B	B	B	H	H	H	H	H	H	H	H	H	H	H	H	H	H	H	H	H	H	H	H	H	H	H	H	H	H	H	H	H	H	H	H	H	H	H	H	H
169	H	H	H	H	H	H	H	H	H	H	H	H	H	H	H	H	H	H	H	H	H	H	H	H	H	H	H	H	H	H	H	H	H	H	H	H	H	H	H	H	H	H	H	H	H	H	H	H	H
170	H	H	H	H	H	H	H	H	H	H	H	H	H	H	H	H	H	H	H	H	H	H	H	H	H	H	H	H	H	H	H	H	H	H	H	H	H	H	H	H	H	H	H	H	A	A	A	A	A
171	H	H	H	H	H	H	H	H	H	H	H	H	H	H	H	H	H	H	H	H	H	H	H	H	H	H	H	H	H	H	H	H	H	H	H	H	H	H	H	H	H	H	H	H	H	H	H	H	H
172	A	A	A	A	A	A	A	A	A	A	A	A	A	A	A	A	A	A	A	A	A	A	A	A	A	A	A	A	A	A	A	A	A	A	A	A	A	A	A	A	A	A	A	A	H	H	B	B	H
173	H	H	H	H	H	H	H	H	H	H	H	H	H	H	H	H	H	H	H	H	H	B	B	B	B	B	B	B	B	B	B	B	B	H	H	H	H	H	H	H	H	H	-	H	H	H	H	H	H
174	-	A	H	H	H	H	H	H	H	H	H	H	H	H	H	H	H	H	H	H	H	H	H	H	H	H	H	H	H	H	H	H	H	H	H	H	H	B	B	B	B	B	H	B	B	B	B	H	A
175	A	A	A	A	A	A	A	A	A	A	A	A	A	A	A	A	A	A	A	A	A	A	A	A	A	A	A	A	A	A	A	A	A	A	A	A	A	A	A	A	A	A	H	H	H	H	H	H	A
176	A	A	A	A	A	A	A	A	A	A	A	A	A	A	A	A	A	A	A	A	A	A	A	A	A	A	A	A	A	A	A	A	A	A	A	A	A	A	A	A	A	H	H	H	H	H	H	H	A
177	A	A	A	A	A	A	A	A	A	A	A	A	A	A	A	A	A	A	A	A	A	A	A	A	A	A	A	A	A	A	A	A	A	A	A	A	A	A	A	A	A	A	H	H	H	H	H	H	B
178	A	A	H	H	H	H	H	-	B	B	B	B	B	B	B	B	B	B	B	B	B	B	H	H	H	H	H	H	H	H	B	B	B	B	B	B	B	B	B	B	B	B	H	H	H	H	H	H	H
179	A	A	A	A	-	A	H	H	A	A	A	A	A	A	A	A	A	A	A	A	A	A	A	A	A	A	A	A	A	A	H	H	A	A	A	A	A	A	A	A	A	-	A	A	-	A	-	H	A
180	H	H	H	H	H	H	H	H	H	H	H	H	H	H	H	H	H	H	H	H	H	H	H	B	B	B	B	B	H	H	H	H	H	H	H	H	H	H	H	H	H	A	A	A	A	A	-	A	A
181	H	H	H	H	H	H	H	H	H	H	H	H	H	H	H	H	H	H	H	H	H	H	H	H	H	H	H	H	H	H	H	H	H	H	H	H	H	H	H	B	B	B	B	B	B	B	B	B	H
182	B	B	B	-	-	B	H	H	H	H	H	H	H	H	B	B	B	B	B	H	H	H	H	H	H	H	H	H	H	H	H	H	H	H	H	H	H	H	H	H	H	H	H	B	B	B	H	A	A
183	H	H	H	H	H	H	H	H	H	B	B	B	B	B	B	B	B	B	B	B	B	B	B	B	B	B	B	B	B	B	B	B	B	B	B	B	B	B	B	B	B	B	B	B	B	B	B	B	A
184	H	H	H	H	H	H	H	H	H	H	H	H	H	H	H	H	H	H	H	H	H	H	B	B	B	B	H	H	H	H	H	H	H	H	H	H	H	H	H	H	H	H	H	H	B	B	B	B	H
185	A	A	A	A	A	A	H	A	A	A	A	A	A	A	H	A	A	A	A	A	A	A	A	A	A	A	A	A	A	A	A	A	A	A	A	A	A	A	A	A	A	A	A	A	A	A	A	A	H
186	H	H	H	H	H	H	H	-	-	B	B	H	H	H	B	B	B	B	B	B	B	H	H	H	H	H	H	H	H	H	-	B	B	B	B	B	B	B	B	H	H	H	H	H	H	H	H	A	A
187	H	H	H	H	H	H	H	H	H	H	H	H	H	H	H	H	A	A	A	A	A	H	H	H	H	H	H	H	H	H	H	H	H	H	H	H	H	H	A	A	A	A	A	A	B	H	H	B	H
188	H	H	H	H	H	H	H	H	H	H	H	H	H	H	H	H	H	H	H	H	H	H	H	H	H	H	H	H	H	H	H	H	H	H	H	H	H	H	H	B	B	B	B	B	H	H	H	H	-
189	A	A	A	A	A	A	A	A	A	A	A	A	A	A	A	A	A	A	A	A	A	A	A	H	H	H	H	H	H	H	H	H	H	H	H	H	H	H	A	A	A	H	H	H	H	H	H	H	H
190	H	H	H	H	H	H	H	H	H	H	H	H	H	H	H	H	H	B	B	B	B	B	H	H	H	H	H	B	B	H	H	H	H	H	H	H	-	B	B	A	A	A	A	A	A	H	H	H	H
[truncated: 215 more columns]

## Sheet: S4
Supplmental Table 4. Phenotypic values of the mapping population
ID	Exp1	Exp2
1	1	-
2	2.83	-
3	0.71	-
4	1.21	-
5	2.21	-
6	1.67	-
7	0.08	-
8	0.25	-
9	0.21	-
10	0	-
11	0.71	-
12	0.92	-
13	1.67	-
14	1	-
15	0.42	-
16	2.46	-
17	0.92	-
18	0.83	-
19	0.46	-
20	0.08	-
21	0.96	-
22	1.46	-
23	0.38	-
24	0.96	-
25	0.17	-
26	1.08	-
27	1.21	-
28	0.38	-
29	1.46	-
30	0.71	-
31	0.79	-
32	0.08	-
33	0.63	-
34	0.13	-
35	0.58	-
36	1.13	-
37	1.54	-
38	1.63	-
39	0.13	-
40	0.92	-
41	1.29	-
42	1.58	-
43	0.08	-
44	0.25	-
45	1.71	-
46	0.88	-
47	2.08	-
48	1.25	-
49	1.21	-
50	0.54	-
51	1.54	-
52	1.46	-
53	1.04	-
54	2.21	-
55	1.46	-
56	1.71	-
57	0.83	-
58	0.54	-
59	1.58	-
60	1	-
61	1.29	-
62	0.88	-
63	1.08	-
64	1.29	-
65	0.92	-
66	0.38	-
67	-	-
68	0.21	-
69	1.21	-
70	0.38	-
71	0.42	-
72	0.04	-
73	0.92	-
74	0.79	-
75	0.29	-
76	0.46	-
77	0.92	-
78	0.42	-
79	0.21	-
80	0.58	-
81	0.5	-
82	0.25	-
83	0.58	-
84	1.46	-
85	0	-
86	0.17	-
87	1.33	-
88	0.38	-
89	2.64	-
90	0.71	-
91	0.17	-
92	1.42	-
93	0.54	-
94	1.21	-
95	1.29	-
96	1.08	-
97	0.04	-
98	1.92	-
99	1.17	-
100	0.75	-
101	0.38	-
102	1.04	-
103	0.71	-
104	0.13	-
105	0.67	-
106	0.42	-
107	0.46	-
108	1.17	-
109	-	0.67
110	-	0.42
111	-	0.83
112	-	1.69
113	-	0.47
114	-	1.47
115	-	1.11
116	-	1.36
117	-	0.31
118	-	1.03
119	-	3
120	-	0.47
121	-	1
122	-	0.42
123	-	1.72
124	-	0.33
125	-	1.97
126	-	0.25
127	-	1.19
128	-	0.33
129	-	1.5
130	-	1.08
131	-	0.61
132	-	0.89
133	-	0.81
134	-	1.75
135	-	1.75
136	-	1.39
137	-	0.69
138	-	0.5
139	-	1.17
140	-	1.86
141	-	2.69
142	-	0.75
143	-	0.42
144	-	1.47
145	-	1.5
146	-	2.67
147	-	1.19
148	-	0.89
149	-	1.83
150	-	0.39
151	-	1
152	-	1.92
153	-	1.06
154	-	0.36
155	-	1.33
156	-	2.39
157	-	0.14
158	-	0.78
159	-	0.14
160	-	1.58
161	-	0.47
162	-	0.25
163	-	1.56
164	-	0.89
165	-	2.69
166	-	2.28
167	-	2.47
168	-	0.36
169	-	1.19
170	-	2.56
171	-	0.75
172	-	2.17
173	-	2.42
174	-	1.17
175	-	0.89
176	-	0.47
177	-	2.14
178	-	2.47
179	-	0.39
180	-	0.42
181	-	0.19
182	-	0.42
183	-	1.19
184	-	0.36
185	-	1.39
186	-	0.69
187	-	1.47
188	-	0.97
189	-	1.78
190	-	1.5
191	-	0.78
192	-	2.42
193	-	0.5
194	-	1.14
195	-	2.44
196	-	1.33
197	-	0.47
198	-	3

## Sheet: S5
Supplemental Table 5. Functional annotations and CPM values of the genes within QTL region in azuki bean genome.
Gene ID	Ortholog in Arabidopsis	Gene Name	Description	Leaf	Leaf	Leaf	Leaf	Leaf	Leaf	Leaf	Leaf	Leaf	Leaf	Leaf	Leaf	Leaf	Leaf	Leaf	Leaf	Leaf	Leaf	Leaf	Leaf	Leaf	Leaf	Leaf	Leaf	Leaf	Leaf	Leaf	Leaf	Leaf	Leaf	Leaf	Leaf	Leaf	Leaf	Leaf	Leaf	Root	Root	Root	Root	Root	Root	Root	Root	Root	Root
				Exp1	Exp1	Exp1	Exp1	Exp1	Exp1	Exp1	Exp1	Exp1	Exp1	Exp1	Exp1	Exp2	Exp2	Exp2	Exp2	Exp2	Exp2	Exp2	Exp2	Exp2	Exp2	Exp2	Exp2	Exp3	Exp3	Exp3	Exp3	Exp3	Exp3	Exp3	Exp3	Exp3	Exp3	Exp3	Exp3	Exp1	Exp1	Exp1	Exp1	Exp1	Exp1	Exp1	Exp1	Exp1	Exp1
				JP254478	JP254478	JP254478	JP254478	JP254478	JP254478	JP247291	JP247291	JP247291	JP247291	JP247291	JP247291	JP254478	JP254478	JP254478	JP254478	JP254478	JP254478	JP247291	JP247291	JP247291	JP247291	JP247291	JP247291	JP254478	JP254478	JP254478	JP254478	JP254478	JP254478	JP247291	JP247291	JP247291	JP247291	JP247291	JP247291	JP254478	JP254478	JP254478	JP254478	JP254478	JP254478	JP247291	JP247291	JP247291	JP247291
				Control	Control	Control	Salt	Salt	Salt	Control	Control	Control	Salt	Salt	Salt	Control	Control	Control	Salt	Salt	Salt	Control	Control	Control	Salt	Salt	Salt	Control	Control	Control	Salt	Salt	Salt	Control	Control	Control	Salt	Salt	Salt	Control	Control	Control	Salt	Salt	Salt	Control	Control	Control	Salt
				rep1	rep2	rep3	rep1	rep2	rep3	rep1	rep2	rep3	rep1	rep2	rep3	rep1	rep2	rep3	rep1	rep2	rep3	rep1	rep2	rep3	rep1	rep2	rep3	rep1	rep2	rep3	rep1	rep2	rep3	rep1	rep2	rep3	rep1	rep2	rep3	rep1	rep2	rep3	rep1	rep2	rep3	rep1	rep2	rep3	rep1
Vigan.08G345000.01				0	0	0	0	0	0	0	0	0	0	0	0	0	0	0	0	0	0	0	0	0	0	0	0	0	0	0	0	0	0	0	0	0	0	0	0	0	0	0	0	0	0	0	0	0	0
Vigan.08G345100.01				0	0	0	0	0	0	0	0	0	0	0	0	0	0	0	0	0	0	0	0	0	0	0	0	0	0	0	0	0	0	0	0	0	0	0	0	0	0	0	0	0	0	0	0	3	0
Vigan.08G345300.01	AT1G49640		alpha/beta-Hydrolases superfamily protein;	0	0	0	2	0	0	0	0	0	0	0	0	2	2	6	0	1	0	3	1	0	0	0	0	0	3	2	0	1	0	0	0	3	0	0	0	0	0	5	2	1	1	0	0	0	1
Vigan.08G345400.01	AT2G24140	(MRF7)	MyoB myosin receptor which specifically localises to the Golgi membrane and affects its movement.	11	88	256	42	109	172	19	30	11	96	83	95	186	106	124	249	217	207	282	85	136	81	190	218	219	188	151	178	306	336	199	682	285	101	38	69	97	89	320	176	232	245	163	127	50	283
Vigan.08G345500.01	AT1G80550		Pentatricopeptide repeat (PPR) superfamily protein;	1	0	6	5	6.043	8.033	18.215	0	0	1.025	4	3.036	0	0	0	0	0	0	0	0	0	0	0	0	0	0	0	0	0	0	0	0	0	0	0	0	3	16	40.572	19.005	18.801	47.018	9.014	14	6.281	9
Vigan.08G345600.01	AT1G35670	CALCIUM-DEPENDENT PROTEIN KINASE 2 (CDPK2)	Encodes a Ca(2+)-dependent, calmodulin-independent protein kinase that is rapidly induced by drought and high-salt stress but not by low-temperature stress or heat stress. Positive regulator of ABA signaling. Phosphorylates ABA responsive transcription factors ABF1 and ABF4.	0	0	0	3	0	0	0	0	0	5	0	0	1	0	0	0	0	0	1	0	0	0	0	0	0	1	0	0	0	0	0	0	0	0	0	0	1	1	16	5	4	3	0	11	0	1
Vigan.08G345700.01	AT1G64810	ACCUMULATION OF PHOTOSYSTEM ONE 1 (APO1)	Encodes a chloroplast localized RNA binding protein that is involved in group II intron splicing. Splicing defects can account for the loss of photosynthetic complexes in apo1 mutants.	14.701	81.512	50.009	17.383	14.73	72.04	14	2.906	4.567	64.166	50.89	35.032	0	0	1.926	0	0	0	6.006	0	0	9.729	18.743	0	0	0	0	0	0	0	0	0	0	0	0	0	69.637	101.522	331.636	177.959	244.279	209.263	153.927	81.827	40.135	210.229
Vigan.08G345800.01	AT1G15990	CYCLIC NUCLEOTIDE GATED CHANNEL 7 (CNGC7)	Encodes a plasma membrane localized member of the cyclic nucleotide gated channel (CNGC) family that is essential for male reproductive fertility.	0	0	0	0	0	0	0	0	0	0	2	1	0	0	0	1	0	0	0	0	0	0	0	0	0	0	0	0	0	1	0	0	0	0	0	0	0	0	3	0	0	0	0	0	0	0
Vigan.08G345900.01	AT1G31770	ATP-BINDING CASSETTE G14 (ABCG14)	Transmembrane cytokinin transporter.Responsible for acropetal translocation of cytokinins.	4	175	611	31	51	217	55	36	9	156	130	74	94	46	39	124	79	90	150	46	160	30	114	99	206	152	85	147	106	173	213	992	367	74	58	136	0	0	2	5	3	0	1	0	1	5
Vigan.08G346200.01	AT1G48580		nuclear localized protein;	0	0	0	0	0	0	0	0	0	0	0	0	0	0	0	0	0	0	0	0	0	0	0	0	0	0	0	0	0	0	0	0	0	0	0	0	0	0	0	0	0	0	0	0	0	0
Vigan.08G346300.01	AT1G17960		Threonyl-tRNA synthetase;	0	0	0	0	0	0	0	0	0	1.383	1.524	0	0	0	0	4	0	2.511	0	0	0	0	0	0	0	0	0	1	0	0	1	0	0	0	0	0	0	0	1.004	0	0	1.023	0	0	1.007	2.009
Vigan.08G346400.01				6	25.918	10.676	8	14.429	25.739	0	7.009	0	7.976	19.499	7.507	0	1.272	4.265	15.885	3.921	2.802	2.109	2.303	4.389	1.191	9.107	2.655	1.086	2.557	0.968	3.707	11.278	6.618	1.002	1	5.912	2	2	1.183	22.633	35.672	166.545	64.339	70.677	87.242	52.255	44.839	15.48	71.032
Vigan.08G346600.01	AT1G64810	ACCUMULATION OF PHOTOSYSTEM ONE 1 (APO1)	Encodes a chloroplast localized RNA binding protein that is involved in group II intron splicing. Splicing defects can account for the loss of photosynthetic complexes in apo1 mutants.	5.906	0	8.963	0	5.927	0	0	0	0	21.757	0	3.146	5.578	8.769	13.782	36.591	16.163	36.343	10.564	6.39	15.049	2.448	2.331	18.857	22.343	19.121	11.715	32.542	19.518	32.005	24.114	0	36.401	25.023	20.287	23.37	0	7.975	38.507	2.261	8.82	15.054	37.893	25.429	0	31.755
Vigan.08G346800.01				0	6	0	0	0	0	0	0	0	0	0	0	0	3	0	0	0	1	0	0	0	0	0	0	0	0	1	0	0	0	0	0	0	0	0	0	0	1.042	7.289	0	0	1.022	0	4	0	1.042
Vigan.08G346900.01				14	202.936	347.841	73	104.717	187.481	5.72	2.739	5	108.639	72	42.452	143	137	184.43	209	241	172	241	124	101	73	163	162	113	77	55	75	110	181	110	20	117	101.024	75	31	100	159.229	522.764	243.742	393.092	332	193.802	230.729	35	364.036
Vigan.08G347000.01	AT1G51420	SUCROSE-PHOSPHATASE 1 (SPP1)	sucrose-phosphatase 1;	0	0	0	0	0	0	0	0	0	0	0	0	0	0	0	0	0	0	0	0	0	0	0	0	0	0	0	0	0	0	0	0	0	0	0	0	0	0	1	0	0	0	0	0	0	0
Vigan.08G347100.01	AT2G21200	SMALL AUXIN UPREGULATED RNA 7 (SAUR7)	SAUR-like auxin-responsive protein family;	0	0	0	0	1	0	0	0	0	0	0	0	0	2	0	0	0	2	5	0	5.883	4	4	4.482	1.554	5.792	4.01	2.943	9.011	19.23	0	0	1.003	2.213	2.013	1.004	0	0	0	0	0	0	0	0	0	0
Vigan.08G347200.01	AT2G16580	SMALL AUXIN UPREGULATED RNA 8 (SAUR8)	SAUR-like auxin-responsive protein family;	0	0	0	0	0	0	0	0	0	0	0	0	0	1.497	0	0	0	1	0	0	0	0	0	0	2	0	0	0	0	2	0	0	0	0	1	0	0	0	0	0	0	0	0	0	0	0
Vigan.08G347300.01	AT2G21200	SMALL AUXIN UPREGULATED RNA 7 (SAUR7)	SAUR-like auxin-responsive protein family;	0	0	0	1	0	0	0	0	0	0	0	0	2	0	0	0	0	0	0	0	0	0	0	0	0	1	0	0	2.001	1.002	0	0	0	0	0	0	115	95	753.892	20	10	2	3.096	5.582	0	8.034
Vigan.08G347400.01	AT1G75580	SMALL AUXIN UPREGULATED RNA 51 (SAUR51)	SAUR-like auxin-responsive protein family;	8	3	1	40.101	39.836	1	0	0	0	9	6.278	12.434	5	3	1	3	9	4	0	0	0	0	0	0	1	0	0	1	1	2.001	0	0	0	0	2	0	0	0	0	0	0	0	0	0	0	2
Vigan.08G347500.01				0	0	0	0	0	0	0	0	0	0	0	0	0	0	0	0	0	0	0	0	0	0	0	0	0	0	0	0	0	0	0	0	0	0	0	0	0	7	17	2	10	9	0	10	6	12
Vigan.08G347700.01	AT3G11690		hypothetical protein;	1	0	0	0	0	6	2	0	1	3	16	1	0	0	5	0	6	2	2	0	6	0	1	1	10	7	4	12	11	26	1	0	6	1	0	1	61	98	351	144	196	198	177	119	43	222
Vigan.08G347800.01	AT4G14220	RING-H2 GROUP F1A (RHF1A)	encodes a RING-type E3 ubiquitin ligase implicated in gametogenesis. RHF1a can interact with the cell cycle inhibitor ICK4/KRP6 in vitro. It apppears to target ICK4KRP6 for degradation following meiosis in order to allow the mitoses associated with megagametogenesis and microgametogenesis to occur. RHF1a is expressed in the carpels throughout floral development. It is expressed in various tissues…	12	68	96	47	44	137	27	30	7	145.58	70	80	60.94	40.894	50.394	89.107	89	68.577	59.811	17.694	38.578	23.539	58.716	49.513	99	114	93	111	191	188	90	258	71	79	34	51	15	27	68	39	43	61	20	21	7	30
Vigan.08G347900.01	AT2G18940		Tetratricopeptide repeat (TPR)-like superfamily protein;	2	0	3	6	4	3	1	0	0	0	3	0	0	0	0	4	1	3	4	1	8	0	2	0	2	5	2	3	4	3	6	0	9	4	2	0	93	91.001	358	148	185	234	125	110	28	180
Vigan.08G348000.01	AT5G26760	RPAP2 IYO MATE (RIMA)	Encodes RPAP2 IYO Mate (RIMA), a homologue of yeast and human proteins linked to nuclear import of selective cargo. Knockdown of RIMA causes delayed onset of cell differentiation.	8	40	42	19	24	65	1	34	3	35	56	38	36	23	39	69	64	54	47	14	32	16	39	43	61	48	34	100	87	119	46	2	48	46	32	16	99	67	314	142	197	161	129	134	44	218
Vigan.08G348100.01	AT1G70950	WAVE DAMPENED 7 (WDL7)	Microtubule-stabilizing protein. Module with MREL57 regulates microtubule disassembly to mediate stomatal closure in response to drought stress and ABA treatment. MREL57 interacts with, ubiquitinates and degrades WDL7, effect is enhanced by ABA.	12	12	61	24	21	102	2	14	2	41	50	49	55	36	55	100	80	82	78	21	130	18	52	48	62	81	35	68	58	99	34	321	39	22	25	27	0	0	3	1	0	0	0	0	0	0
Vigan.08G348200.01	AT1G50700	CALCIUM-DEPENDENT PROTEIN KINASE 33 (CPK33)	Member of Calcium Dependent Protein Kinase. Mediates Strigolactone-Induced Stomatal Closure. Phosphorylates the Ser860 residue of GLR3.7.	0	0	0	0	0	0	0	0	0	0	0	0	1	0	0	0	2	0	0	0	0	0	0	0	0	0	2	3	2	2	0	0	0	0	0	0	84	97	435	199	192	348	203	130	28	294
Vigan.08G348300.01	AT3G11720		Polyketide cyclase/dehydrase and lipid transport superfamily protein;	8	14	132	18	31	54	2	27	3	61	47	39	46	9	35	54	42	52	39	13	10	14	42	31	62	128	91	102	188	131	45	15	63	43	28	26	0	8	8	4	5	1	0	1	1	6
Vigan.08G348400.01				0	2	1	0	1	6	0	0	0	0	0	0	8	0	1	3	9	3	5	1	6	0	4	5	1	2	5	0	8	3	7	0	6	0	1	1	0	1	1	0	0	2	0	0	0	0
Vigan.08G348500.01	AT1G27200		glycosyltransferase family protein (DUF23);	0	0	0	0	0	0	0	0	0	0	0	0	0	0	0	0	0	0	0	0	0	0	0	0	0	0	0	0	0	0	0	81	0	0	0	0	211	290	1025	726	422	691	348	339	115	900
Vigan.08G348600.01	AT2G10560		chaperone;	22	71	229	123	66	114	18	37	7	144	114	199	154	90	184	247	191	186	174	82	72	57	148	116	150	136	140	206	378	266	101	578	146	74	42	35	35	69	240	132	142	81	92	64	26	141
Vigan.08G348700.01	AT3G11780		MD-2-related lipid recognition domain-containing protein / ML domain-containing protein;	9	158	568	105	163	230	18	90	24	249	180	156	312	228	328	489	476	408	384	125	485	97	315	282	201	264	203	744	1842	975	166	292	206	106	104	122	0	0	0	0	0	0	0	1	0	2
Vigan.08G348800.01	AT1G01530	AGAMOUS-LIKE 28 (AGL28)	AGAMOUS-like 28;	0	0	0	0	0	0	0	0	0	0	0	0	0	0	0	0	0	0	0	0	0	0	0	0	0	0	0	0	0	0	0	0	0	0	0	0	19	16	43	21	27	42	34	36	16	82
Vigan.08G348900.01				3	0	1	4	0	0	0	0	0	8	0	1	17	6	13	38	25	27	1	1	0	1	0	0	3	6	17	17	58	29	0	2	3	1	1	3	0	0	1	0	0	0	0	0	0	0
Vigan.08G349000.01	AT1G28040	ARABIDOPSIS TOXICOS EN LEVADURA 20 (ATL20)	RING/U-box superfamily protein;	0	0	0	0	0	0	0	0	0	0	0	0	0	0	0	0	0	0	0	0	0	0	0	0	0	0	0	0	0	0	0	0	0	0	0	0	166	289	870	383	350	439	213	243	85	435
Vigan.08G349100.01	AT2G15910		CSL zinc finger domain-containing protein;	15	102	389	143	109.002	251	72	50	44	243	145	158	45	36	59	91	86	70	84	38	35	16	71	57	52	54	51	35	122	87	45	245	34	22	28	14	0	0	1	2	0	1	0	0	0	0
Vigan.08G349200.01	AT1G17590	NUCLEAR FACTOR Y, SUBUNIT A8 (NF-YA8)	Binds directly to CCAAT cis-elements in the promoters of multiple MIR156 genes and inhibits the juvenile-to adult transition by activating transcription of these MIR156s.	0	0	0	0	0	0	0	0	0	0	0	0	0	0	0	0	0	0	0	0	0	0	0	0	0	1	0	0	0	0	0	0	0	0	0	0	0	0	0	0	0	0	0	0	0	0
Vigan.08G349250.01	AT2G16580	SMALL AUXIN UPREGULATED RNA 8 (SAUR8)	SAUR-like auxin-responsive protein family;	0	0	0	5	5	2	0	0	0	0	0	8.12	1.092	0	0	0	0	0	0	0	0	0	0	0	0	0	0	0	0	0	0	0	0	0	0	0	0	0	0	0	0	0	1	0	0	0
Vigan.08G349300.01	AT2G21200	SMALL AUXIN UPREGULATED RNA 7 (SAUR7)	SAUR-like auxin-responsive protein family;	0	0	0	0	0	0	0	0	0	0	0	0	0	0	0	1	2	0	0	0	0	0	0	0	1	0	1	0	0	0	0	0	0	0	0	0	0	0	0	0	0	0	0	0	0	0
Vigan.08G349400.01	AT2G21200	SMALL AUXIN UPREGULATED RNA 7 (SAUR7)	SAUR-like auxin-responsive protein family;	0	0	0	0	0	0	0	0	0	0	0	2	10	7	28	9.542	11.791	10.504	27.615	9	4	10	17	17.695	7.516	1	0.992	6.573	0	12.859	1	38	10.765	5.601	3	0	0	0	0	0	0	0	0	0	0	0
Vigan.08G349500.01	AT1G19830	SMALL AUXIN UPREGULATED RNA 54 (SAUR54)	SAUR-like auxin-responsive protein family;	0	0	6	0	3	0	0	0	0	0	0	0	2	6	8	2	2	2	3	2	0	3	5	2	0	0	1	1	1	1	0	0	1	1	0	0	0	0	0	0	0	0	0	0	0	0
Vigan.08G349600.01	AT2G16580	SMALL AUXIN UPREGULATED RNA 8 (SAUR8)	SAUR-like auxin-responsive protein family;	0	0	4	2	1	2	1	0	0	0	2	38.197	4.214	4.513	7.856	15.41	6.287	2	6.073	6	5.743	6.287	6.263	3.56	1	5	0	3	2	14.003	5	44	1	3	10	4.615	0	0	0	0	0	0	0	0	0	0
Vigan.08G349700.01	AT2G21200	SMALL AUXIN UPREGULATED RNA 7 (SAUR7)	SAUR-like auxin-responsive protein family;	0	0	4	0	0	0	0	0	0	0	0	1	2	2	0	7.458	3.209	3.496	6.385	0	9	0	1	3.305	6	7	7.008	9.427	3	18.334	6	0	2.235	4	3	0	0	0	0	0	0	0	0	0	0	0
Vigan.08G349800.01	AT2G16580	SMALL AUXIN UPREGULATED RNA 8 (SAUR8)	SAUR-like auxin-responsive protein family;	0	0	0	0	1	0	0	0	0	0	0	0	4	4	5	8	1	4	10.189	0	1	2	6	4	0	4	1	5	0	5	2	0	2.974	0	1	6	0	0	0	0	0	0	0	0	0	0
Vigan.08G349900.01				0	0	0	0	0	0	0	0	0	0	0	1	0	0	0	1	0	0	0	0	0	0	0	0	0	0	0	0	0	0	0	0	0	0	0	0	0	0	1	0	0	0	0	0	0	0
Vigan.08G350000.01	AT2G21200	SMALL AUXIN UPREGULATED RNA 7 (SAUR7)	SAUR-like auxin-responsive protein family;	0	0	0	0	6	1	0	0	0	0	2	4.955	4	9	7	9	2.08	6.634	8	2	11	3	0	6	5.484	3	2	8	5	6.807	2.001	0	2	1.103	0	0	0	0	0	0	0	0	0	0	0	0
Vigan.08G350100.01	AT2G16580	SMALL AUXIN UPREGULATED RNA 8 (SAUR8)	SAUR-like auxin-responsive protein family;	0	2	0	0	1.121	0	0	0	0	0	0	0	0	0	1.105	0	0	0	0	0	0	0	0	0	3	0	1	1	4.012	2.001	1	0	0	0	0	2.385	0	0	7	2	2	2	0	7	1	4
Vigan.08G350300.01	AT2G16580	SMALL AUXIN UPREGULATED RNA 8 (SAUR8)	SAUR-like auxin-responsive protein family;	0	0	0	0	0	0	0	0	0	0	0	0	0	0	0	0	0	0	0	0	0	0	0	0	0	0	0	0	0	0	0	0	0	0	0	0	0	0	1	0	0	0	0	8	1	2
Vigan.08G350350.01	AT2G21200	SMALL AUXIN UPREGULATED RNA 7 (SAUR7)	SAUR-like auxin-responsive protein family;	1	0	0	0	0	3	0	0	0	0	2	0	1	0	0	3	3	1	1	0	0	0	0	2	2	0	0	0	3	1	2	0	1	0	0	0	0	0	0	0	0	0	0	0	0	0
Vigan.08G350200.01				0	2.947	0	0	0	0	0	0	0	0	0	0	0	1.543	6.331	4.913	1.89	2.48	4.338	0	1.187	0	5.554	4.302	0	0	0	0	0	0	0	0	0	0	0	0	0	0	0	0	0	0	0	0	0	0
Vigan.08G350400.01	AT1G01080	CHLOROPLAST RNA BINDING PROTEIN 28B (CP28B)	RNA-binding (RRM/RBD/RNP motifs) family protein;	1	104	130	24	47	92	23	19	0	0	14	11	32	17	44	66	41	19	24	13	23	6	16	12	6	13	1	6	7	11	4	0	4	1	3	0	20	16	42	39	38	37	36	36	11	59
Vigan.08G350500.01	AT1G08560	SYNTAXIN OF PLANTS 111 (SYP111)	member of SYP11 syntaxin Gene Family localized in the trans-Golgi network.	0	0	0	0	1	2	0	1	2	29	26	5	11	4	18	24	14	13	31	3	2	4	11	1	210	878	761	183	476	398	8	6	26	6	5	34	30	12	15	18	45	10	2	27	30	76
Vigan.08G350600.01	AT1G08560	SYNTAXIN OF PLANTS 111 (SYP111)	member of SYP11 syntaxin Gene Family localized in the trans-Golgi network.	4	13	38	45	29	75	1	3	3	55	66	49	63	30	88	54	89	73	46	17	30	6	30	24	238	495	302	230	658	227	103	211	115	28	21	51	78	85	276	501	151	219	104	77	26	376
Vigan.08G350700.01	AT1G06670	NUCLEAR DEIH-BOXHELICASE (NIH)	nuclear DEIH-box helicase (NIH) encoding a putative RNA and/or DNA helicase homologous to a group of nucleic acid helicases from the DEAD/H family with nuclear DEIH-box helicase (NIH) distinct N- and C-terminal regions that differ from animal DEIH proteins The mRNA is cell-to-cell mobile.	15	33	113	60	52	134	27	21	14	58	69	48	58	46	69	67	70	68	99	29	57	17	79	69	54	61	73	233	308	315	50	165	80	95	85	21	86	172	460	225	319	401	163	171	29	249
Vigan.08G350800.01				0	0	0	0	0	0	0	0	0	1	0	0	0	0	0	0	0	0	0	0	0	0	0	0	0	0	0	1	0	0	0	0	0	2	0	0	0	0	0	1	4	0	0	2	0	0
Vigan.08G350900.01	AT3G05680	EMBRYO DEFECTIVE 2016 (EMB2016)	Encodes a splicing/methylation factor that is a homologue to the mammalian VIRILIZER, is member of a core set of mRNA m6A writer proteins and is required for N6-adenosine methylation of mRNA. Analysis of transcriptional profiles of the vir-1 mutant suggests that VIR is likely involved in regulation of gene expression, but the function of VIR is rather general than specific and knock-down of VIR d…	16	74	177	63	74	135	21	7	5	84	42	67	50	33	48	91	84	85	76	38	66	18	71	65	89	59	41	88	85	133	75	212	73	43	40	15	151	269	1154	599	682	864	293	353	75	580
Vigan.08G351000.01	AT1G07640	(OBP2)	A member of the DOF transcription factors. Prominently expressed in the phloem of leaves and other organs. Expression is induced by wounding, MeJA and insect feeding. Upregulates glucosinolate biosynthesis. PEAR protein involved in the formation of a short-range concentration gradient that peaks at protophloem sieve elements, and activates gene expression that promotes radial growth. Locally prom…	0	0	0	0	3	0	0	0	0	2	0	0	0	0	0	0	0	0	0	0	0	0	0	0	0	0	0	0	0	0	0	0	0	0	0	0	0	0	4	1	1	10	0	0	0	1
Vigan.08G351100.01	AT1G10560	PLANT U-BOX 18 (PUB18)	Encodes a protein containing a UND, a U-box, and an ARM domain. This protein has E3 ubiquitin ligase activity based on in vitro assays.	0	0	0	3	2	3	0	0	0	5	0	3	18	15	26	50	47	62	0	0	0	2	1	3	1	1	2	3	7	2	1	2	0	1	0	1	12	13	86	35	49	52	61	74	57	146
Vigan.08G351400.01	AT1G23030	PLANT U-BOX PROTEIN 11 (PUB11)	Encodes a plant U-Box protein that is capable of binding and ubiquitinating a variety of targets including MYC2,LRR1,KIN and acting as an E3 ligase. Regulates a number of physiological hormonal and environment al responses via selective degradation of targets.Unlike PUB10, its closest homolog in Arabidopsis, it does not appear to play a major role in the MeJA-mediated response.	0	0	0	0	0	0	0	0	0	0	0	1	0	0	0	0	0	0	0	0	0	0	0	0	0	0	1	1	3	0	0	0	0	0	0	0	6	10	18	8	4	18	0	2	0	10
Vigan.08G351500.01	AT1G19700	BEL1-LIKE HOMEODOMAIN 10 (BEL10)	Encodes a member of the BEL family of homeodomain proteins. Its interaction with PLP (PAS/LOV PROTEIN) is diminished by blue light.	22	54	296	112	76	300	25	51	22	321.191	198	136	103	70	98	192	161	124	137	37	248	37	127	100	264	272	183	671	1067	753	153	122	192	219	135	66	98	58	356	164	149	190	123	130	40	291
Vigan.08G351600.01	AT1G01225		NC domain-containing protein-like protein;	3	18	85	28	40	108	1	2	6	66	49	22	77	41	56	94	90	80	100	23	102	8	85	66	30	47	35	207	426	303	21	374	64	69	29	23	69	65	334	189	155	174	91	72	28	198
Vigan.08G351700.01	AT5G06360		Ribosomal protein S8e family protein;	38	21	46	37	28	57	38	21	6	70	57	53	85	96	120	114	124	114	175	67	101	46	148	122	122	114	94	224	256	296	69	364	181	53	34	45	191	360	1099	394	596	687	339	376	91	441
Vigan.08G351800.01				0	0	0	0	0	0	0	0	0	0	0	0	0	0	0	1.125	0	0	0	0	0	0	0	0	0	0	0	0	0	0	0	2	0	2	0	0	0	0	0	0	0	0	0	0	0	0
Vigan.08G351900.01	AT1G10620	PROLINE-RICH EXTENSIN-LIKE RECEPTOR KINASE 11 (PERK11)	Encodes a member of the proline-rich extensin-like receptor kinase (PERK) family. This family consists of 15 predicted receptor kinases (PMID: 15653807).	51	83	229	224	225	227	27	19	23	197	205	263	116	86	88	156	164	156	182	61	288	40	84	87	85	68	38	91	71	151	80	86	79	30	21	21	80	118	414	207	246	297	98	110	67	219
Vigan.08G352000.01				1	0	8	5	13	25	21	0	3	23	22	23	11	1	6	18	5	8	16	0	1	0	5	2	11	20	10	17	29	16	0	1	11	6	4	3	24	35	126	53	48	70	57	37	20	59
Vigan.08G352100.01	AT3G05230	(PUB63)	Signal peptidase subunit;	19	10	21.275	10.478	11	24.027	26	17.964	5	54.82	8	6.258	19	11	31.564	21	26.311	15	21.333	12	12	0	18.585	3	31.295	17.746	20.982	17.979	6.964	35.605	15.944	103	29.275	16.978	3.992	8.986	94	206.754	554.125	256.53	259.079	341.79	154.756	161.052	40	206.891
Vigan.08G352200.01				0	0	0	0	0	0	0	0	0	0	0	0	0	0	0	0	0	0	0	0	0	0	0	0	0	0	0	0	0	0	0	0	0	0	0	0	0	1	0	0	1	0	0	0	0	1
Vigan.08G352300.01				0	0	0	0	0	0	0	0	0	0	0	0	0	0	0	0	0	0	0	0	0	0	0	0	0	0	0	0	0	0	0	0	0	0	0	0	0	0	0	0	0	0	0	0	0	0
Vigan.08G352400.01				0	0	0	0	0	0	0	0	0	0	0	0	0	0	0	1	0	0	1	0	0	0	1	2	0	0	0	0	0	1	0	0	0	0	0	0	0	0	0	0	0	0	0	0	0	0
Vigan.08G352600.01	AT1G54540	(NHL4)	Late embryogenesis abundant (LEA) hydroxyproline-rich glycoprotein family;	66	446	1728	492	577	352	67	105	52	278	156	765.003	1774	1204	1490	1570	1353	1158	3510	1343	1704	486	1331	1105	1230	812	681	927	1203	1481	1097	3556	1250	429	330	348	135	120	599	312	439	383	231	222	87	295
Vigan.08G352700.01	AT3G11650	NDR1/HIN1-LIKE 2 (NHL2)	Encodes a protein whose sequence is similar to tobacco hairpin-induced gene (HIN1) and Arabidopsis non-race specific disease resistance gene (NDR1). Expression of this gene is induced by cucumber mosaic virus and spermine. Overexpression of the gene induces the expression of PR-1 gene and shows light-dependent 'speck disease-like' symptom on leaves. The gene product is localized to the chloroplast	1	18	85	67	34	96	95	49	21	97	99	121	39	21	60	100	78	96	54	31	342	16	66	52	163	159	106	105	70	202	45	1	93	30	19	64	15	6	7	2	6	2	9	14	1	1
Vigan.08G352900.01	AT2G27260		Late embryogenesis abundant (LEA) hydroxyproline-rich glycoprotein family;	3	1	4	39	10	2	1	0	5	21	16	28	14	12	14	13	17	11	13	11	12	3	9	13	18	26	7	6	13	9	9	0	16	0	1	0	51	71	273	551	107	145	111	77	22	370
Vigan.08G353100.01	AT3G52480		transmembrane protein;	0	1	0	4	0	0	0	4	0	2	2	3	1	2	1	11	4	3	6	3	3	2	1	6	3	0	0	1	2	5	0	0	0	1	0	0	15	12	51	16	14	15	19	5	2	21
Vigan.08G353200.01	AT2G29970	SMAX1-LIKE 7 (SMXL7)	Encodes a member of an eight-gene family (SMAX1 and SMAX1-like) that has weak similarity to AtHSP101, a ClpB chaperonin required for thermotolerance. The mRNA is cell-to-cell mobile.	8	5	9	14	12	10	6	5	3	20	6	15	9	6	13	16	16	10	14	3	9	2	11	6	15	11	7	19	10	10	6	3	4	6	6	0	123	168	610	274	339	312	323	236	72	278
Vigan.08G353300.01	AT3G28430	TRANSPARENT TESTA 9 (TT9)	Encodes a peripheral membrane protein localized at the Golgi apparatus that is involved in membrane trafficking, vacuole development and in flavonoid accumulation in the seed coat. Mutant seed color is pale brown.	2	10	14	2	3	16	3	0	0	13	6	10	1	0	5	5	1	2	1	3	2	2	5	3	0	0	1	0	0	0	0	0	4	0	0	0	6	4	37	18	18	21	5	25	6	44
Vigan.08G353400.01	AT1G01300		Eukaryotic aspartyl protease family protein;	31	54	205	48	44	128	23	27	26	100	76	83	42	53	50	86	77	51	71	34	30	16	38	48	19	8	16	6	6	22	14	0	26	13	9	8	167	163	975	488	444	599	298	296	100	642
Vigan.08G353500.01	AT2G28305	LONELY GUY 1 (LOG1)	Putative lysine decarboxylase family protein;	2	0	0	1	0	0	0	0	0	1	0	3	3	0	0	0	1	3	3	0	1	0	0	0	3	1	1	0	0	3	0	84	0	0	0	0	11	11	31	46	17	20	18	14	3	31
Vigan.08G353600.01	AT1G52190	NRT1/ PTR FAMILY 1.2 (NPF1.2)	Encodes a low affinity nitrate transporter that is expressed in the plasma membrane and found in the phloem of the major veins of leaves. It is responsible for nitrate redistribution to young leaves.	0	0	0	0	0	0	0	0	0	0	0	0	0	0	0	0	0	0	0	0	0	0	0	0	1	0	0	0	0	0	0	0	0	0	0	0	0	0	0	0	0	0	0	0	0	0
Vigan.08G353700.01	AT1G47870	(ATE2F2)	Member of the E2F transcription factors, (cell cycle genes), key components of the cyclin D/retinoblastoma/E2F pathway. AtE2Fc is regulated by a balance between gene expression and ubiquitin-proteasome proteolysis. AtE2Fc might play a role in cell division and during the transition from skotomorphogenesis to photomorphogenesis. E2Fc has been shown to interact with DPB in its nonphosphorylated for…	5	27	40	7	14	24	1	6	5	19	8	8	28	25	28	39	36	46	56	15	52	14	62	18	14	40	22	70	80	77	15	0	44	29	19	16	73	91	394	188	213	212	168	127	34	176
Vigan.08G353750.01				0	0	1	0	0	12	1	0	0	0	3.733	0	11	2	8	7.863	6	11	12	4	2	4	13	8	5	8	13	12	7	8	0	0	31	4	0	8	1	0	1.329	3	0	0	0	15.555	0	0
Vigan.08G353800.01	AT1G19950	HVA22-LIKE PROTEIN H (ATHVA22H) (HVA22H)	HVA22-like protein H (ATHVA22H);	0	0	4	1	4	20	0	25	1	24	29.267	13	5	0	0	4.137	7	3	1	1	0	3	1	2	2	5	2	4	1	5	0	0	5	0	0	3	0	4	22.671	6	9.026	15	6	23.445	7	26
Vigan.08G353900.01	AT2G18500	OVATE FAMILY PROTEIN 7 (OFP7)	ovate family protein 7;	1	0	0	3	1	0	0	0	0	6	0	0	0	0	0	3	0	1	0	0	0	0	2	0	0	0	0	0	0	0	0	0	0	0	0	0	2	4	34	11	11	33	20	10	0	9
Vigan.08G354000.01	AT5G04820	OVATE FAMILY PROTEIN 13 (OFP13)	ovate family protein 13;	0	0	0	0	0	0	0	0	0	1	0	3	6	4	7	14	24	11	7	2	3	7	7	6	2	0	5	6	3	3	0	40	3	0	1	2	4	4	29	5	11	46	9	5	2	9
Vigan.08G354100.01	AT3G11964	RIBOSOMAL RNA PROCESSING 5 (RRP5)	Encodes a nucleolar protein that is a ribosome biogenesis co-factor. Mutants display aberrant RNA processing and female gametophyte development.	53	73	136	58	34	278	69	55	19	112	147	72	61	64	132	131	89	109	192	70	77	34	161	120	187	182	129	293	81	256	137	116	197	111	72	53	376	627	2022	852	1091	1388	588	668	169	637
Vigan.08G354200.01	AT1G14400	UBIQUITIN CARRIER PROTEIN 1 (UBC1)	ubiquitin carrier protein	80	253	534	205	196	423	178	89	25	351	250	232	409	267	416	583	492	448	609	221	319	161	478	425	381	408	332	318	391	606	274	580	439	119	104	129	687	1065	3048	1432	1606	1527	901	971	238	1609
Vigan.08G354300.01	AT2G23350	POLY(A) BINDING PROTEIN 4 (PAB4)	polyadenylate-binding protein, putative / PABP, putative.Member of the Class II family of PABP proteins. Highly and ubiquitously expressed. The mRNA is cell-to-cell mobile.	14	10	66	52	68	148	52	21	10	43	91	66	5	13	19	17	20	19	18	13	20	2	28	22	15	22	13	22	26	34	13	0	12	15	1	15	48	102	318	120	131	189	127	126	41	145
Vigan.08G354400.01	AT1G60230		Radical SAM superfamily protein;	0	0	3	0	0	1	0	0	0	0	0	0	3.013	7.443	12.964	14.195	10.202	8.309	2.36	1.019	3.017	0	0	3.244	0	0	0	0	0	0	0	0	0	0	0	0	0	0	11.56	1.091	0	1.006	0	0	0	0
Vigan.08G354500.01	AT3G18790		pre-mRNA-splicing factor ISY1-like protein;	14.952	81.488	82.071	31.729	75.754	104.126	59.589	41.654	7.131	87.63	91.108	44.684	117.901	118.542	175.478	183.604	194.691	132.707	202.188	90.604	92.891	57.902	162.964	151.756	56	58	43.085	104.24	104	144	42	100	88	37	26	31	65.891	197.788	322.291	123.557	137.18	155.46	91.403	96.998	36.961	162.283
Vigan.08G354600.01	AT1G60230		Radical SAM superfamily protein;	5	179.87	374.657	68.998	114.764	174.243	39.826	20.647	1.138	247.352	130.205	56.436	93.461	80.731	92.627	104.182	91.401	67.419	137.597	43.251	114.608	29.645	77.32	66.517	51.462	36.997	28	100.999	107.747	224.999	49	133.905	101.529	46	48.028	18	49.838	72.173	200.359	80.164	91.896	90.633	32.996	92.935	21.886	167.587
Vigan.08G354700.01	AT1G07570	(APK1A)	Protein kinase capable of phosphorylating tyrosine, serine, and threonine residues	0	0	0	0	0	0	0	0	0	0	0	0	0	0	0	0	0	0	0	0	0	0	0	0	0	0	1	0	0	0	0	0	0	0	0	0	0	3	5.288	1	3.354	4.135	2	3.5	0	0
Vigan.08G355000.01				0	0	0	0	0	0	0	0	0	0	0	0	0	0	0	0	0	0	0	0	0	0	0	0	0	0	0	0	0	0	0	0	0	0	0	0	0	0	0	0	0	0	0	3	0	0
Vigan.08G355100.01				0	0	0	0	0	0	0	0	0	0	0	0	0	0	0	0	0	3	0	0	0	0	0	0	0	0	0	0	0	0	0	0	0	0	0	2	0	0	0	0	0	0	0	0	0	0
Vigan.08G355200.01	AT1G04510	MOS4-ASSOCIATED COMPLEX 3A (MAC3A)	Encodes MAC3A, a U-box proteins with homology to the yeast and human E3 ubiquitin ligase Prp19. Associated with the MOS4-Associated Complex (MAC). Involved in plant innate immunity. Regulator of flowering time.	84	152	355	126	92	244	89	34	9	227	169	98	264	162	322	343	314	278	279	113	222	93	233	201	268	228	186	378	413	607	135	672	173	141	104	67	512	996	3097	1395	1611	1921	1083	1031	199	1412
Vigan.08G355300.01	AT1G04500		CCT motif family protein;	1	1	25	0	5	5	0	0	0	0	6	7	8	10	0	15	16	12	13	7	16	4	23	12	10	3	3	13	24.895	13.654	4	62	14	3	1	7	0	0	4	0	3	5	9	1	0	4
Vigan.08G355400.01	AT1G04490		hypothetical protein (DUF3527);	0	0	0	0	0	0	0	0	0	0	0	0	2	0	0	2	0	3	3	1	0	1	0	1	4	0	1	0	0	0	2	0	0	0	0	0	2	1	3	1	6	1	6	4	0	0
Vigan.08G355500.01				9	1	0	4	30	0	1	4	2	13	10	22	0	0	1	0	0	0	1	0	0	0	0	0	0	0	0	0	0	0	0	0	0	0	0	0	29	101	200	3	1	1	55	71	26.354	87
Vigan.08G355700.01	AT1G04040		HAD superfamily, subfamily IIIB acid phosphatase;	3	0	1	7	3	2	1.451	1	0	7.318	0	4	47	21	33	133.709	134	150	7	0	4	1	4	1	5	2	1	3	5	1.981	1	203	10	3	5	4	37	57	163	9	90	58	55.845	55	10	35.388
Vigan.08G355900.01	AT1G04040		HAD superfamily, subfamily IIIB acid phosphatase;	6	0	1	8	9	7	1.549	0	0	13.682	1	5	14	11	8	49.291	48	43	1	0	20	0	3	1	2	2	0	6	3	23.019	1	1	4	4	2	0	48	98	377	198	192	331	68.155	106	10	130.612
Vigan.08G356000.01	AT1G29550	(EIF4E1B)	Eukaryotic initiation factor 4E protein;	59	166	298	119	125	224	92	66	13	235	144	96	468	249	411	516	428	446	641	183	371	138	498	382	234	298	193	275	310	498	238	248	322	156	119	110	531	1018	2417	1024	1234	1419	776	780	183	861
Vigan.08G356100.01	AT2G05620	PROTON GRADIENT REGULATION 5 (PGR5)	Involved in electron flow in Photosystem I. Essential for photoprotection.	31	1872	3459	544	704	1747	107	108	45	900	642	406	4115	2832	4916	5784	6136	3952	6002	2746	123	2065	4830	5140	1950	1966	1777	1464	2145	3042	3839	5065	4768	940	640	1092	32	37	143	25	58	67	25	54	12	79
Vigan.08G356300.01	AT1G30825	DISTORTED TRICHOMES 2 (DIS2)	Involved in trichome maturation. mutant displays enlarged trichomes	3	11.905	67	21.651	25.092	50	19	5.445	0	25.187	12.904	17.773	8	14	5	8	20	13	16	3	0	0	6	10	0	4	7	1	7	5	2	16	1	0	0	0	12.477	5.775	71.075	52	45	48	48.641	27.275	10.642	52.681
Vigan.08G356400.01				0	3.095	12	3.349	23.908	8	0	1.555	0	10.813	9.096	3.227	4	4	3	5	5	4	4	3	1	0	11	0	5	1	3	1	2	1	4	0	0	0	0	0	14.523	23.225	60.925	10	13	9	14.359	33.725	8.358	33.319
Vigan.08G356500.01	AT2G33390		hypothetical protein;	4	47	89	31	43	83	8	20	2	28	28	35	19	14	48	39	46	31	43	12	17	10	29	21	59	62	43	58	174	123	57	64	76	19	20	14	43	40	176	69	98	99	61	48	35	71
Vigan.08G356600.01				1	0	0	0	0	0	1	0	0	1	0	0	0	0	0	0	0	0	0	0	0	0	0	0	0	0	0	0	0	0	0	0	0	0	0	0	0	1	1	0	0	0	0	0	0	1
Vigan.08G356700.01	AT1G04470		hypothetical protein (DUF810);	1	0	0	0	0	0	0	0	0	1	0	0	0	0	0	0	1	0	0	1	0	0	0	0	0	0	0	0	3	0	1	1	0	0	0	0	7	6	19	0	4	0	13	7	0	10
Vigan.08G356900.01	AT1G04300	(MUSE13)	Encodes MUSE13, a TRAF domain protein. Regulates the turnover of nucleotide-binding domain and leucine-rich repeat-containing (NLR) immune receptors SNC1 and RPS2. Loss of both MUSE13 and MUSE14 leads to enhanced pathogen resistance, NLR accumulation, and autoimmunity.In addition, MUSE13/14 physically interact with ATG6 and appear to regulate ATG6 ubiquitination and thus formation of autophagosom…	9	119	218	74	58	159	25	44	17	114	93	118	161	98	151	290	214	219	256	79	152	78	211	222	161	163	104	279	449	358	144	672	203	99	73	63	126	151	676	343	398	508	266	228	104	409
Vigan.08G357200.01	AT1G04310	ETHYLENE RESPONSE SENSOR 2 (ERS2)	encodes an ethylene receptor related to bacterial two-component histidine kinases.	55	2	2	16	7	5	3	0	2	39	0	2	11	9	11	28	22	28	0	1	5	0	1	0	0	7	2	11	13	13	0	2	1	0	1	0	174	194	710	293	498	477	399	329	153	519
Vigan.08G357300.01	AT1G14490	AT-HOOK MOTIF NUCLEAR LOCALIZED PROTEIN 28 (AHL28)	Putative AT-hook DNA-binding family protein;	33	1	0	29	9	1	5	0	0	26	0	6	29	22	38	123	81	149	4	0	2	1	4	1	5	4	3	4	2	2	5	56	4	2	1	4	330	532	1008	448	639	547	248	390	139	499
Vigan.08G357400.01	AT3G58170	BET1P/SFT1P-LIKE PROTEIN 14A (BS14A)	Encodes a Bet1/Sft1-like SNARE protein which fully suppresses the temperature-sensitive growth defect in <i>sft1-1</i> yeast cells; however, it cannot support the deletion of the yeast BET1 gene (<i>bet1&#916;</i>).	2	15	18	13	9	22	1	10	0	21	4	7	12	8	17	21	20	18	6	5	20	6	5	9	8	6	7	16	21	15	10	210	4	5	2	4	42	43	164	53	64	85	19	35	6	72
Vigan.08G357500.01	AT1G30755	PSK SIMULATOR 2 (PSI2)	elongation factor G, putative (DUF668);	7	34	88	57	65	131	19	8	5	15	34	96	39	32	55	56	59	47	28	23	35	24	24	24	35	39	57	86	238	114	13	71	27	6	12	9	59	82	230	125	183	207	111	93	31	88
Vigan.08G357600.01	AT1G04330	(PH2)	A proline/serine rich protein of unknown function. It interacts with defense related MAP kinase MPK6 and others. May be involved in signaling during defense or stress response.	0	11	5	13	11	6	0	0	0	0	0	3	10	15	11	39	34	29	47	28	72	28	35	31	12	34	36	70	243	107	4	3	11	17	4	2	6	7	55	47	16	18	13	14	0	44
Vigan.08G357700.01	AT1G14920	GIBBERELLIC ACID INSENSITIVE (GAI)	Similar to a putative transcription factor and transcriptional coactivators. Repressor of GA responses and involved in gibberellic acid mediated signaling. Member of the DELLA proteins that restrain the cell proliferation and expansion that drives plant growth. The protein undergoes degradation in response to GA via the 26S proteasome. GAI may be involved in reducing ROS accumulation in response …	0	0	0	0	0	0	0	0	0	0	0	0	0	0	0	0	0	0	0	0	0	0	0	0	0	0	0	0	0	0	0	0	0	0	0	0	0	0	0	0	0	1	0	0	0	0
Vigan.08G357800.01	AT1G02670		P-loop containing nucleoside triphosphate hydrolases superfamily protein;	9	1	3	13	4	5	4	0	0	17	0	3	4	4	2	10	4	9	4	1	0	0	0	0	3	4	4	3	1	0	0	0	1	4	0	0	71	112	519	235	268	379	158	180	28	194
Vigan.08G357850.01	AT1G65520	DELTA(3), DELTA(2)-ENOYL COA ISOMERASE 1 (ECI1)	encodes a peroxisomal delta3, delta2-enoyl CoA isomerase, involved in unsaturated fatty acid degradation	4	18	31	4	11	39	0	1	0	12	4	12	33	13	30	30	35	32	81	20	40	8	48	47	8	28	16	39	32	37	9	176	36	14	3	8	34	63	202	85	95	92	91	83	20	45
Vigan.08G357950.01	AT1G04340		HR-like lesion-inducing protein-like protein;	88	47	156	131	69	249	56	43	24	261	161	126	44	35	83	105	82	80	64	35	33	7	38	18	14	22	22	33	82	53	7	130	3	18	5	3	662	1065	2620	1246	1461	1305	1041	1009	250	1605
Vigan.08G358100.01	AT1G03400		A single copy gene that encodes a protein with sequence similarity to tomato E8 (ACC oxidase, the last step in ethylene biosynthesis) involved in ethylene synthesis and fruit ripening in tomato. This gene is not induced by ethylene in siliques. The transcript is found in siliques, etiolated seedlings, leaves, stems and flowers.	2	0	0	0	1	0	0	0	0	0	0	0	0	0	0	3	0	0	0	1	0	0	0	0	0	0	0	0	0	0	0	0	0	0	0	0	2	8	23	2	4	8	0	7	1	2
Vigan.08G358200.01	AT1G49405	CASP-LIKE PROTEIN 5C3 (CASPL5C3)	Uncharacterized protein family (UPF0497);	3	10	57	6	14	18	19	0	0	12	4	15	42	15	37	35	28	34	15	12	29	4	22	13	18	8	2	15	18	29	5	82	9	12	8	8	18	34	117	73	83	69	31	60	15	99
Vigan.08G358300.01	AT1G51070	BASIC HELIX-LOOP-HELIX 115 (bHLH115)	bHLH115 is a basic helix loop helix protein of the IVc subgroup that plays a role in iron homeostasis. It interacts with related family members and targets PYE and other genes involved in response to Fe.	18	82	124	18	33	51	19	1	2	52	28	15	125	73	110	175	152	121	234	79	136	42	189	169	182	243	197	298	554	450	120	280	276	172	136	100	34	80	266	124	136	168	66	89	18	125
Vigan.08G358400.01	AT1G04360	ARABIDOPSIS TOXICOS EN LEVADURA 1 (ATL1)	RING/U-box superfamily protein;	0	0	2	0	0	6	0	1	0	22	2	0	2	0	4	1	0	0	5	0	1	0	4	0	1	1	3	0	0	0	0	22	1	0	0	2	0	0	0	0	0	0	0	0	0	0
Vigan.08G358500.01	AT1G04370	ETHYLENE-RESPONSIVE ELEMENT BINDING FACTOR 14 (ERF14)	encodes a member of the ERF (ethylene response factor) subfamily B-3 of ERF/AP2 transcription factor family. The protein contains one AP2 domain. There are 18 members in this subfamily including ATERF-1, ATERF-2, AND ATERF-5.	0	0	0	0	0	0	0	0	0	0	0	0	0	0	0	0	0	0	2	0	0	0	0	0	0	3	4	0	0	1	0	0	0	0	0	0	0	0	0	0	1	0	0	0	0	1
Vigan.08G358600.01	AT1G04370	ETHYLENE-RESPONSIVE ELEMENT BINDING FACTOR 14 (ERF14)	encodes a member of the ERF (ethylene response factor) subfamily B-3 of ERF/AP2 transcription factor family. The protein contains one AP2 domain. There are 18 members in this subfamily including ATERF-1, ATERF-2, AND ATERF-5.	0	0	0	0	0	0	0	0	0	0	0	0	0	0	0	0	0	0	0	0	0	0	0	0	0	0	0	0	0	0	0	0	0	0	0	0	0	0	0	0	0	0	0	0	0	0
Vigan.08G358700.01	AT5G19140	(AILP1)	aluminum induced protein with YGL and LRDR motifs;	17	60	311	105.098	139	803	45	41	33	251.642	298	179.434	86	49.647	57.662	155.712	161.411	138.78	135	20.935	46.896	41	154.936	137.942	1771	1271.83	690.8	774.668	564	922.134	705.971	57.649	801	136.957	77.014	410.858	49.611	50.725	295.679	181	147	123	87.046	69	26	208.726
Vigan.08G358800.01	AT1G08970	NUCLEAR FACTOR Y, SUBUNIT C9 (NF-YC9)	Encodes a NUCLEAR FACTOR-Y C (NF-YC) homologue NF-YC9. NF-YC3., NF-YC4 and NF-YC9 redundantly modulate GA- and ABA-mediated seed germination.	0	0	0	0	0	0	0	0	0	0	0	0	0	0	0	0	0	0	0	0	0	0	0	0	0	0	0	0	0	0	0	0	0	0	0	0	0	0	0	0	0	0	0	0	0	0
Vigan.08G359100.01	AT4G20060	EMBRYO DEFECTIVE 1895 (EMB1895)	ARM repeat superfamily protein;	0	29	18.587	9	6.579	9.713	14	0	0	6.448	1	6.865	5	3	17	18.423	20	11.842	5.4	6.292	4	6	14	9	3.007	11.569	2.206	3.138	6.987	11.76	10.022	1	10.515	3	5	0	23	32	172.211	86.565	87	121.824	38.18	45	10	45.81
Vigan.08G359200.01	AT3G03350		NAD(P)-binding Rossmann-fold superfamily protein;	8.817	11.258	27.322	7.754	10.78	32.773	9.452	0	1.419	59.494	20.406	14.308	0	0	0	0	0	0	0	0	0	0	0	0	0	0	0	0	0	0	0	0	0	0	0	0	19.662	42.162	150.186	77.777	118.044	95.791	59.476	32.424	11.093	84.582
Vigan.08G359300.01				0	0	0	2	2	0	0	0	0	0	0	0	0	0	0	0	0	0	0	0	0	0	0	0	0	0	0	0	0	0	0	0	0	0	0	0	0	0	3	0	0	0	0	0	0	2
Vigan.08G359600.01				3	1	5	3.902	3	0	0	1	0	6	0	10	85	32	46	231.961	178	255	1	1	3	1	4	4	0	3	1	0	0	0	0	0	0	0	0	0	12.426	11.067	39.751	21	31.237	43	10	17	15	23
Vigan.08G359700.01	AT1G04370	ETHYLENE-RESPONSIVE ELEMENT BINDING FACTOR 14 (ERF14)	encodes a member of the ERF (ethylene response factor) subfamily B-3 of ERF/AP2 transcription factor family. The protein contains one AP2 domain. There are 18 members in this subfamily including ATERF-1, ATERF-2, AND ATERF-5.	0	0	4	0	1	0	0	1	0	5	0	0	1	0	0	0	3	1	9	0	1	0	5	1	18	40	54	20	14	58	0	0	26	3	3	1	0	0	0	0	4	0	1	0	0	0
Vigan.08G359800.01				1	0	0	0	2	4	3	1	0	28	0	9	116	118	222	321	264	312	6	1	4	1	15	8	8	6	5	11	8	12	2	142	7	3	1	5	1	14	103	18	21	252	24	110	37	716
Vigan.08G359900.01	AT1G10430	PROTEIN PHOSPHATASE 2A-2 (PP2A-2)	Encodes one of the isoforms of the catalytic subunit of protein phosphatase 2A: AT1G59830/PP2A-1, AT1G10430/PP2A-2, At2g42500/PP2A-3, At3g58500/PP2A-4 [Plant Molecular Biology (1993) 21:475-485 and (1994) 26:523-528; Note that in more recent publications, there is mixed use of gene names for PP2A-3 and PP2A-4 - some refer to At2g42500 as PP2A-3 and some as PP2A-4]. It regulates the activation of …	0	1	38	6	2	6	0	0	0	16	5	1	5	17	36	18	15	14	31	4	18	6	34	19	9	3	4	6	21	11	3	0	13	2	0	1	8	13	113	82	61	38	70	44	5	99
Vigan.08G360200.01	AT1G20860	PHOSPHATE TRANSPORTER 1;8 (PHT1;8)	Encodes Pht1;8, a member of the Pht1 family of phosphate transporters which include: Pht1;1/At5g43350, Pht1;2/At5g43370, Pht1;3/At5g43360, Pht1;4/At2g38940, Pht1;5/At2g32830, Pht1;6/At5g43340, Pht1;7/At3g54700, Pht1;8/At1g20860, Pht1;9/At1g76430 (Plant Journal 2002, 31:341).	4	0	14	0	0	0	0	0	0	3	0	0	594	592	1034	1508	1320	1496	36	19	30	19	66	17	23	30	23	40	25	24	31	292	25	26	20	30	33	25	203	141	13	90	0	0	2	4
Vigan.08G360300.01	AT1G04400	CRYPTOCHROME 2 (CRY2)	Blue light receptor mediating blue-light regulated cotyledon expansion and flowering time. Positive regulator of the flowering-time gene CONSTANS. This gene possesses a light-induced CNT2 N-terminal homodimerisation domain.Involved in blue-light induced stomatal opening. Involved in triggering chromatin decondensation. An 80-residue motif (NC80) is sufficient to confer CRY2's physiological functi…	17	37	69	27	20	96	0	29	4	89	71	43	13	20	27	65	56	38	31	7	20	21	43	26	38	47	29	49	34	51	31	0	61	27	14	13	26	45	122	55	58	95	33	51	15	127
Vigan.08G360400.01	AT1G06180	MYB DOMAIN PROTEIN 13 (MYB13)	member of MYB3R- and R2R3- type MYB- encoding genes	4	10	24	0	1	14	0	5	7	26	59	6	14	2	17	15	21	6	18	2	6	0	6	4	162	472	365	275	264	280	28	44	154	70	27	70	16	35	44	46	49	42	10	24	10	17
Vigan.08G360500.01	AT1G04410	CYTOSOLIC-NAD-DEPENDENT MALATE DEHYDROGENASE 1 (c-NAD-MDH1)	predicted to encode a cytosolic malate dehydrogenase.	453	1021	1937	1024	643	1452	396	345	93	1752	1262.01	1020	4317	2428	2792	5505	4536	4476	9134	3542	2661	1841	5838	4852	918	1004	753	1107	651	1953	1075	2506	2171	778	500	647	2851	4857	16433	7223	8198	8758	5538	5375	1147	7367
Vigan.08G360600.01	AT4G14380		cotton fiber protein;	8	7	12	13	6	3	1	1	0	13	8	5	7	8	12	29	19	15	3	4	13	3	2	3	33	25	23	31	11	57	20	0	17	7	9	9	119	132	397	211	246	233	146	139	61	127
Vigan.08G360700.01	AT1G65920	(PRAF1)	Regulator of chromosome condensation (RCC1) family with FYVE zinc finger domain. PRAF/RLD family member.	0	0	0	0	0	0	0	0	0	0	0	0	0	0	0	0	0	1	1	0	0	0	0	0	0	0	0	0	0	0	0	0	0	0	0	0	3	3	14	0	3	1	0	3	0	3
Vigan.08G360800.01				0	0	0	0	0	0	0	0	0	0	0	0	0	0	0	1	0	0	0	0	0	0	0	0	0	0	0	0	0	0	0	0	0	0	0	0	0	0	2	1	1	2	0	0	0	0
Vigan.08G360900.01	AT1G04420		NAD(P)-linked oxidoreductase superfamily protein;	1	126	149	28	32	18	1	0	0	2	3	13	188	210	180	146	122	110	218	150	230	23	77	55	13	9	12	28	21	46	23	60	19	14	22	17	33	51	118	49	85	78	8	51	10	48
Vigan.08G361000.01	AT1G07090	LIGHT SENSITIVE HYPOCOTYLS 6 (LSH6)	LIGHT-DEPENDENT SHORT HYPOCOTYLS-like protein (DUF640);	0	0	0	2	0	10	0	4	6	0	0	4	0	0	1	0	2	2	1	0	0	0	0	0	1	0	0	0	1	0	1	0	0	0	0	0	0	0	1	1	0	0	0	2	1	0
Vigan.08G361100.01	AT2G47610	RIBOSOMAL PROTEIN EL8Z (EL8Z)	Ribosomal protein L7Ae/L30e/S12e/Gadd45 family protein;	61	15	59	41	26	48	29	21	4	100	31	34	21	23	46	33	27	23	33	17	19	5	26	20	13	20	11	11	11	27	1	0	5	8	2	0	513	1077	2531	847	1127	1502	921	1085	159	791
Vigan.08G361200.01	AT1G04430		S-adenosyl-L-methionine-dependent methyltransferases superfamily protein;	46	24	456	253	140	261	72	57	33	281	246	304	62	44	68	109	116	109	81	41	136	18	66	61	47	41	36	81	69	117	17	552	40	31	20	12	206	486	1667	845	896	1074	416	466	137	640
Vigan.08G361300.01				3	0	0	0	2	0	0	0	0	4	1	3	35	46	40	106	93	80	2	0	0	1	1	3	4	2	2	0	0	5	2.994	77.985	1	0	0	3	5	9	36	20	13	14	0	5	0	34
Vigan.08G361350.01				6	3	32	11	6	22	0	0	8	42	11	11	63	23	67	69	98	68	63	6	26	14	26	16	136	116	92	109	78	112	33.006	58.015	60	17	13	24	50	50	225	98	112	111	87	55	23	175
Vigan.08G361400.01	AT1G69070		nucleolar-like protein;	24	46	171	62	50	220	32	47	36	162	129.001	149	127	115	178	231	162	155	274	122	166	44	256	225	125	142	109	329	118	297	98	101	169	153	94	60	211	413	1287	494	648	886	432	476	95	419
Vigan.08G361500.01	AT1G03920	NUCLEAR DBF2-RELATED 2 (NDR2)	Ubiquitously expressed protein kinase.	15	49	233	152	227	489	135	71	24	307	191	202	113	67	106	188	173	122	110	40	117	31	69	70	127	109	102	320	476	371	57	597	83	76	37	39	141	196	703	323	328	521	200	265	95	407
Vigan.08G361600.01	AT5G08530	51 KDA SUBUNIT OF COMPLEX I (CI51)	51 kDa subunit of complex I;	84	244	587	278	155	377	53	41	17	343	230	209	461	315	532	654	668	519	572	293	394	135	538	439	75	103	94	168	230	353	102	1681	136	86	80	28	523	950	3376.12	1551	1863	2114	1187	1030	215	1433
Vigan.08G361700.01	AT1G12110	NRT1/ PTR FAMILY 6.3 (NPF6.3)	Encodes NRT1.1 (CHL1), a dual-affinity nitrate transporter. The protein is expressed in guard cells and function in stomatal opening. Mutants have less transpiration and are more tolerant to drought. Expressed in lateral roots. Involved in nitrate signaling which enables the plant root system to detect and exploit nitrate-rich soil patches. Comparing to the wild type, the mutant displays a strong…	0	0	0	0	0	1	0	0	0	0	0	0	1	0	1	0	4	1	0	0	0	0	0	0	0	0	0	0	0	0	0	0	0	1	0	0	0	3	11	1	0	1	0	3	0	3
Vigan.08G361800.01	AT1G12110	NRT1/ PTR FAMILY 6.3 (NPF6.3)	Encodes NRT1.1 (CHL1), a dual-affinity nitrate transporter. The protein is expressed in guard cells and function in stomatal opening. Mutants have less transpiration and are more tolerant to drought. Expressed in lateral roots. Involved in nitrate signaling which enables the plant root system to detect and exploit nitrate-rich soil patches. Comparing to the wild type, the mutant displays a strong…	1	0	0	165	53	85	0	0	0	28	12	85	15	44	51	87	45	44	9	17	8	15	15	14	77	46	33	91	88	155	31	0	19	31	17	8	1	0	0	1	0	0	0	0	0	0
Vigan.08G361900.01	AT3G23490	CYANASE (CYN)	Encodes a cyanase that catalyzes the bicarbonate-dependent breakdown of cyanate to ammonia and bicarbonate. CYN forms a hexadecamer and is believed to be a cytosolic protein. Long-term exposure to NaCl increases CYN transcript levels. It is also expressed at higher levels in flowers relative to stems, roots, and seedlings.	22	128	398	67	75	164	18	24	11	132	97	71	439	310	404	509	477	347	515	247	249	125	372	336	162	199	152	349	280	421	196	327	382	172	127	68	166	292	852	329	352	476	197	269	57	359
Vigan.08G362000.01				0	0	0	0	0	0	0	0	0	0	0	0	1.176	9.414	13.781	18.434	16.956	8.382	0	1	0	0	2	0	0	0	0	0	0	0	0	0	0	0	0	0	0	0	0	0	0	0	0	0	0	0
Vigan.08G362200.01				0	0	0	0	0	0	0	0	0	0	0	0	0	0	0	0	1.022	0	0	0	0	0	0	1.341	0	0	0	19.245	55.091	41.217	0	0	0	2	4.001	0	0	0	0	0	0	0	0	0	0	0
Vigan.08G362400.01				0	0	0	0	1	0	0	0	0	0	0	2	32.824	18.586	54.219	39.566	45.044	58.618	9	5	11	4	6	7	1	0	1	1.002	14.033	17.019	0	2	1	1	2	0	0	1	4	4	2	0	0	0	0	2
Vigan.08G362700.01				0	0	0	0	0	0	0	0	0	0	0	0	11	25	50	39	29	42	5	0	0	0	4	4	0	1	3	2	19.696	0	2	4	0	0	1	1	0	0	0	0	0	0	0	0	0	0
Vigan.08G362800.01	AT2G33470	GLYCOLIPID TRANSFER PROTEIN 1 (GLTP1)	glycolipid transfer protein 1;	4	23	82	25	22	57	0	2	5	28	25	20	41	19	45	75	79	70	63	20	54	11	57	45	43	46	36	47	39	55	27	79	42	17	13	9	64	74	290	154	152	177	86	81	34	163
Vigan.08G362900.01	AT1G03982		PAK-box/P21-Rho-binding family protein;	0	0	0	12	6	0	12	1	0	9	10	5	2	0	0	1	0	0	0	1	2	0	2	0	0	0	0	0	1	2	0	0	0	0	0	0	24	26	34	1	0	4	7	10	9	32
Vigan.08G363000.01	AT4G14310		Transducin/WD40 repeat-like superfamily protein;	36	6	19	30	11	20	17	1	1	48	12	2	31	4	21	47	37	34	46	17	11	4	22	8	35	34	37	18	8	13	11	320	33	7	6	12	124	292	791	375	477	553	252	281	53	301
Vigan.08G363100.01	AT1G14040	PHO1 HOMOLOG 3 (PHO1;H3)	Encodes a PHO1 homologue that is upregulated in response to Zn deficiency and is involved in Pi homeostasis in response to Zn deficiency. The mRNA is cell-to-cell mobile.	1	0	7	4	2	1	4	0	4	29	13	6	25	23	23	77	51	76	9	6	2	0	1	5	3	5	12	10	4	3	5	109	8	5	1	3	60	18	138	61	129	114	326	201	53	426
Vigan.08G363200.01	AT2G33435		RNA-binding (RRM/RBD/RNP motifs) family protein;	18	98	351	77	91	196	48	49	16	82	58	134	132	104	140	205	119	145	126	68	89	36	132	116	215	136	106	340	206	316	196	339	200	113	74	52	149	246	856	428	447	659	255	213	105	371
Vigan.08G363300.01	AT3G22425	IMIDAZOLEGLYCEROL-PHOSPHATE DEHYDRATASE (IGPD)	Encodes imidazoleglycerolphosphate dehydratase.	8	97	129	30	30	54	47	13	10	52	28	12	133	112	184	149	138	117	220	93	125	50	208	176	92	50	57	64	74	103	44	134	59	20	16	22	63	94	318.535	135	168	139	36	86	15	110
Vigan.08G363400.01				0	0	0	0	0	0	0	0	0	0	0	0	0	0	0	0	0	0	0	0	0	0	0	0	0	0	0	2.002	44.994	13.09	0	0	0	0	0	0	0	0	0	0	0	0	0	0	0	0
Vigan.08G363550.01				0	0	0	0	0	0	0	1	0	0	3	2	0	0	0	0	0	0	0	0	0	0	0	0	0	0	0	0	0	0	0	0	0	0	0	0	0	4	16	0	0	0	0	7	0	4
Vigan.08G363600.01				0	7	3	1	1	40	0	0	0	0	0	0	1	31	0	45	19	14	0	0	0	0	1	0	2	3	5	85	326	142	4	0	4	2	10	1	0	0	2	0	3	0	0	0	3	0
Vigan.08G363700.01				3	39	72	26	48	45	5	4	2	21	24	15	88	55	53	114	91.978	51	20	5	19	14	61	24.659	9	5	7	730.751	4629.19	2292.68	5	164	5	87	55.999	1	25	45	143	69	31	57	21	31	21	68
Vigan.08G363800.01	AT2G20450	RIBOSOMAL PROTEIN EL14Z (EL14Z)	Ribosomal protein L14;	295	323	610	371	254	633	297	171	70	651	399	340	614	533	726	693	654	613	910	460	587	194	654	435	462	479	418	539	490	931	353	2303	477	227	154	123	2267	4172	8418	3366	4519	4067	2586	2879	605	3022
Vigan.08G363900.01	AT1G22280	PHYTOCHROME-ASSOCIATED PROTEIN PHOSPHATASE TYPE 2C (PAPP2C)	Encodes a phytochrome-associated protein, PAPP2C (phytochrome-associated protein phosphatase type 2C). PAPP2C interacts in the nucleus with phyA (phytochrome A) and phyB. Functions as a regulator of phytochrome-interacting factor PIF3 by dephosphorylating phytochromes in the nucleus.	0	0	0	2	0	0	0	0	0	0	0	0	8	1	4	17	9	6	1	0	1	0	0	0	0	0	0	1	2	1	0	1	0	0	0	0	0	0	3	2	0	2	0	10	2	1
Vigan.08G364000.01	AT1G17360		LOW protein: protein phosphatase 1 regulatory subunit-like protein;	2	6	54	18	13	10	1	5	0	18	19	20	43	9	18	32	18	14	41	8	13	2	11	25	45	38	20	24	10	23	21	142	31	14	11	13	66	84	297	115	143	152	31	105	41	128.735
Vigan.08G364100.01	AT1G04190	TETRATRICOPEPTIDE REPEAT 3 (TPR3)	Encodes one of the 36 carboxylate clamp (CC)-tetratricopeptide repeat (TPR) proteins (Prasad 2010, Pubmed ID: 20856808) with potential to interact with Hsp90/Hsp70 as co-chaperones.	47	57	104	34	24	55	7	19	6	73	43	37	75	47	68	103	70	72	108	37	51	20	73	54	52	66	43	57	49	86	33	143	59	34	28	26	176	344	904	301	382	482	230	225	44	253
Vigan.08G364200.01	AT1G01110	IQ-DOMAIN 18 (IQD18)	Member of IQ67 (CaM binding) domain containing family.	34	0	0	7	4	1	0	0	0	8	0	9	2	2	4	4	2	4	0	0	0	0	8	1	0	0	0	0	0	0	0	0	2	0	1	0	24	50	178	95	84	142	44	30	29	42
Vigan.08G364300.01	AT4G14746		neurogenic locus notch-like protein;	0	0	13	0	0	26	0	0	4	38	30	1	0	0	2	2	2	0	0	0	1	0	2	0	28	37	24	38	83	59	0	6	11	8	2	1	0	0	0	0	0	0	0	1	1	4
Vigan.08G364400.01	AT5G18420	(NOT11)	CCR4-NOT transcription complex subunit;	22	79	160	58	52	102	37	12	11	86	60	55	60	26	70	92	65	62	69	30	58	33	87	54	49	54	31	106	214	157	37	497	37	42	24	23	184	262	747.009	387	381	420	272	247	43	349
Vigan.08G364500.01	AT3G09720	RNA HELICASE 57 (RH57)	P-loop containing nucleoside triphosphate hydrolases superfamily protein;	0	1	4	1	0	0	0	0	0	0	0	0	4	4	2.007	6	8	0	2.032	0	1	1	0	0	3.101	0	0	1	0	1.067	2.152	0	3.34	2	0	0	0	1	4.063	0	1	2	1	0	0	0
Vigan.08G364700.01	AT3G22810	FORKED-LIKE2 (FL2)	FORKED-LIKE family member, part of Group 1 (FKD1, FL1-FL3; Group 2 consists of FL4 and FL8 and Group 3 consists of FL5- FL7). May coordinate leaf size with vein density, where Group 1 members and Group 3 members have opposing functions.	12	139	220	143	158	329	3	56	10	188	120.002	141	41	51	73	104	92	65	66	23	68	17	54	60	44	24	12	44	27	31	54	76	46	23	11	21	130	84	494	207	205	205	186	173	67	325
Vigan.08G364800.01	AT2G27180		hypothetical protein;	0	0	0	0	0	0	0	0	0	0	0	1	0	3	0	2	0	1	0	0	0	0	1	0	0	1	0	4	1	2	0	0	0	0	0	0	1	3	3	0	2	2	0	1	0	0
Vigan.08G364900.01	AT1G19670	CHLOROPHYLLASE 1 (CLH1)	Chlorophyllase is the first enzyme involved in chlorophyll degradation. It catalyzes the hydrolysis of the ester bond to yield chlorophyllide and phytol. AtCLH1 lacks a typical signal sequence for the chloroplast. Its expression is induced rapidly by methyljasmonate, a known promoter of senescence and chlorophyll degradation.	0	59	140	49	19	64	1	0	1	41	35	18	63	46	100	138	110	111	64	49	131	18	73	58	42	25	24	95	33	194	23	69	97	49	39	19	0	1	5	5	6	5	0	3	0	24
Vigan.08G365100.01	AT1G32330	HEAT SHOCK TRANSCRIPTION FACTOR A1D (HSFA1D)	Member of Heat Stress Transcription Factor (Hsf) family. Negatively regulated by HSP90.2.	3	0	8	5	1	7	0	0	3	9	3.001	2	4	0	1	1	3	1	0	2	7	1	8	5	1	5	0	2	0	3	6	1	3	0	0	0	1	4	15	7	4	3	0	9	2	5
Vigan.08G365200.01	AT1G04200		dyggve-melchior-clausen syndrome protein;	2	1.013	0	2.038	6.064	4.02	4.081	0	0	0	3.137	5.242	10.046	14	12.458	21.142	16.121	22.72	11.228	0	7.038	0	3.013	4.077	3	9.143	4	4.559	1.621	1	1	85	2	0	0	0	28	43.592	166.307	77.987	68.901	71.935	45.232	30.181	8.268	97.923
Vigan.08G365300.01	AT1G06580	PENTATRICOPEPTIDE REPEAT 1 (PPR1)	Pentatricopeptide Repeat Protein. During pathogen infection its mRNA is cleaved by MIR400 which down regulates its expression. Mutants are more susceptible to infection ny bacteria.	7	0	6	2	4	5	0	7	1	10	9	10	6	3	5	2	8	1	8	1	11	2	8	10	3	8	8	4	6	4	7	113	13	0	1	3	16	47	118	47	71	57	66	56	7	39
Vigan.08G365500.01	AT1G31280	ARGONAUTE 2 (AGO2)	Encodes Argonaute gene that binds viral siRNAs and is involved in antiviral defense response. Regulates innate immunity.Mutants have increased susceptibility to Potato virus X and tobacco rattle virus.	8	20	52	41	16	44	19	10	0	48	12	38	33	17	23	60	60	42	33	21	33	12	32	28	45	27	27	51	20	46	28	0	43	14	15	5	155	136	675	322	384	334	309	276	72	439
Vigan.08G365600.01	AT2G33450	PLASTID RIBOSOMAL PROTEIN L28 (PRPL28)	Ribosomal L28 family;	44.006	1017	1799	197	439	450	84	40	19	189.007	118	130	722	610	768	646	651	608	1034	570	505	268	810	681	192	135	128	224	159	359	216	158	349	145	96	82	128	146	395	145	169	260	183	129	17	159
Vigan.08G365700.01				24	3	4	26	7	7	19	5	1	31	0	6	4	1	1	2	2	6	1	0	0	0	0	0	1	3	1	1	0	4	2	1	2	0	0	0	212	240	1161	580	452	544	468	416	231	462
Vigan.08G365800.01	AT1G66410	CALMODULIN 4 (CAM4)	encodes a calmodulin	0	0	1	6	8	1	2	0	0	27	18	9	21	3	13	14	22	24	34	2	22	8	15	7	47	396	406	269	651	338	6	5	48	37	25	15	5	3	41	48	11	27	17	12	13	40
Vigan.08G365850.01	AT3G63410	ALBINO OR PALE GREEN MUTANT 1 (APG1)	Encodes a MPBQ/MSBQ methyltransferase located in the chloroplast inner envelope membrane. Mutant plants lack plastoquinone (PQ), suggesting that the APG1 protein is involved in the methylation step of PQ biosynthesis. The gene product is also involved in tocopherol (vitamin E) biosynthesis.	3	309	590	122	192	340	69	46	10	205	150	84	31	40	61	44	49	42	31	20	11	18	24	28	2	0	0	0	4	2	1	3	1	1	0	1	16	21	55	53	47	38	24	16	8	60
Vigan.08G365900.01	AT1G42430	EARLY STARVATION 1 (ESV1)	Novel plant specific, chloroplast localized protein that is involved in regulation of starch degradation.	48	219	1241	760	1019	1499	173	176	54	825	804	581	81	51	57	146	165	102	134	42	93	51	176	190	17	14	12	37	48	90	15	95	20	15	9	7	85	77	545	267	222	287	148	204	82	437
Vigan.08G366000.01				0	0	4	5	0	2	0	0	0	14	5	4	7	2	8	4	8	6	7	1	0	1	1	7	0	0	0	1	11	8	0	1	1	1	1	0	1	2	9	6	3	5	0	5	0	1
Vigan.08G366100.01				0	0	0	0	0	0	0	0	0	0	0	0	0	0	0	0	0	0	0	0	0	0	0	0	0	0	0	0	0	0	0	0	0	0	0	0	0	0	0	0	0	0	0	0	0	0
Vigan.08G366200.01	AT1G77145		DUF506 gene family member	17	247	565	282.002	410	781	72	186	45	429	377	394	51	55	60	177	122	99	79	25	62	37	119	86	53	20	9	29	18	28	60	12	66	34	10	26	131	83	520	197	216	272	236	243	123	480
Vigan.08G366300.01				0	0	0	0	1	0	0	0	0	2	0	1	0	0	0	0	0	0	0	0	0	0	0	0	0	0	0	0	0	0	0	0	0	0	0	0	7	16	34	15	16	14	4	5	1	5
Vigan.08G366400.01	AT3G22990	LEAF AND FLOWER RELATED (LFR)	Armadillo-repeat containing protein. Involved in leaf and flower development. Located in nucleus. Broadly expressed throughout vegetative and floral tissues. LFR is functionally associated with AS2 to mediate leaf development.A subunit shared by SYD- and MINU1/2-associated SWI/SNF complexes (PMID:36471048).	21	123	212	71	69	133	16	20	4	127	114	102	130	107	131	191	188	158	166	70	122	60	169	134	105	113	75	288	345	404	99	77	123	73	57	44	134	266	838	454	447	504	298	250	77	409
Vigan.08G366500.01	AT1G01120	3-KETOACYL-COA SYNTHASE 1 (KCS1)	Encodes a condensing enzyme KCS1 (3-ketoacyl-CoA synthase 1) which is involved in the critical fatty acid elongation process in wax biosynthesis.	0	9	10	80	27	23	0	6	4	23	21	74	31	22	39	53	37	31	17	18	75	2	8	8	78	43	36	13	11	21	16	19	5	1	3	6	2	5	15	9	7	12	0	7	5	11
Vigan.08G366600.01	AT1G01140	CBL-INTERACTING PROTEIN KINASE 9 (CIPK9)	Encodes a CBL-interacting protein kinase with similarity to SOS2	49	84	253	77	97	181	81	72	35	272	157	111	419	340	563	1066	913	1033	372	94	75	47	221	168	174	223	197	552	3328	1416	206	1582	172	100	86	80	448	352	1715	638	712	803	636	756	567	1837
Vigan.08G366700.01	AT4G32050		neurochondrin family protein;	10	23	83	20	9	28	0	0	1	27	19	13	13	21	16	22	32	16	19	14	18	13	28	25	32	34	14	55	58	64	13	44	31	14	4	13	66	88	273	107	148	177	161	100	16	139
Vigan.08G366800.01	AT2G31580	ICARUS1 (ICA1)	ICA1 is a nuclear localized member of the tRNA(His) guanylyl transferase superfamily. Loss of function alleles show increased sensitivity to growth at high temperatures defects in cell cycle progression and DNA repair.	0	1	5.745	8.838	6.785	8.861	0	0	0	0	0	0	4.803	1.143	3	5.276	8	7.281	5	2	5.069	1.175	1.627	4.956	3.688	2.517	2.633	4.649	5.39	13.905	0.99	144	6.301	1.231	0	0	2.848	4.08	19.771	10.462	15.335	6.669	0	11.525	4	15.735
Vigan.08G366900.01	AT2G28480		RNA-binding CRS1 / YhbY (CRM) domain protein;	0	0	34.631	2	13.875	61.756	0	15	9	2.137	16	34.285	2.465	0	1.456	7.896	3.463	7.82	6.298	1.31	6.838	1.829	7.059	1.119	6.813	1.122	4.459	10.75	3.311	10.468	11.22	0	4.428	1.238	3.065	4.682	4.437	3.253	23.921	8.98	2	18.592	6	6.19	1	6.198
Vigan.08G367100.01	AT1G73710		Pentatricopeptide repeat (PPR) superfamily protein;	16	34	41	96	59	120	16	28	4	63	54	31	2	3	7	4	2	1	4	3	4	2	6	2	4	3	2	5	1	8	0	1	6	5	15	0	16	35	160	51	66	85	48	40	11	46
Vigan.08G367200.01	AT4G14570	ACYLAMINO ACID-RELEASING ENZYME (AARE)	Encodes an acylamino acid-releasing enzyme (AARE) catalyzing the N-terminal hydrolysis of N[alpha]-acylpeptides to release N[alpha]-acylated amino acids The mRNA is cell-to-cell mobile.	22	91	157	44	49	71	4	19	4	73	46	39	31	23	45	37	48	32	45	30	39	9	23	12	16	15	12	3	20	41	6	23	4	3	8	2	123	225	700	308	398	498	297	222	59	298
Vigan.08G367300.01	AT4G14570	ACYLAMINO ACID-RELEASING ENZYME (AARE)	Encodes an acylamino acid-releasing enzyme (AARE) catalyzing the N-terminal hydrolysis of N[alpha]-acylpeptides to release N[alpha]-acylated amino acids The mRNA is cell-to-cell mobile.	3	10	47	26	30	45	0	9	1	24	18	19	4	2	7	8	6	10	3	3	3	2	5	4	2	0	0	0	0	4	0	0	0	0	0	0	30.759	48.981	232.709	114.845	116	150.911	65.255	50	17.113	112.543
Vigan.08G367400.01	AT5G43750	PHOTOSYNTHETIC NDH SUBCOMPLEX B 5 (PnsB5)	NAD(P)H dehydrogenase 18;	0	174	393	39	91	116	0	4	0	39	11	13	252	200	303	345	382	284	236	110	404	79	173	183	46	15	25	40	21	77	50	896	48	51	14	20	5	3	12	1	4	4	5	1	0	5
Vigan.08G367500.01	AT1G01540		Protein kinase superfamily protein;	3	21	124	51	38	134	46	38	33	300	261	94	25	9	28	23	28	12	27	4	22	6	8	7	48	68	97	73	193	144	17	0	34	25	20	16	52	74	199	106	122	128	65	73	55	185
Vigan.08G367600.01	AT1G61010	CLEAVAGE AND POLYADENYLATION SPECIFICITY FACTOR 73-I (CPSF73-I)	cleavage and polyadenylation specificity factor 73-I;	5	51	210	46	47	136	22	5	6	54	87	60	63	23	59	110	112	92	105	32	77	33	109	94	90	69	82	93	89	155	61	83	89	77	41	40	104	147	563	283	316	388	210	225	76	320
Vigan.08G367700.01	AT1G04240	SHORT HYPOCOTYL 2 (SHY2)	SHY2/IAA3 regulates multiple auxin responses in roots. It is induced rapidly by IAA, and has been shown to be phosphorylated by oat phytochrome A in vitro.	8	10	26	41	35	76	42	12	1	44	35	97	3	3	7	3	8	6	7	1	2	2	1	0	0	3	0	8	1	0	0	0	2	1	0	0	30	56	161.265	104	90	118	30	68	25	80
Vigan.08G368000.01	AT1G15480	PRECOCIOUS1 (POCO1)	PPR motif containing protein. Found in mitochondria. Mutants flower early and have reduced levels of the ABI5, a regulator of FLC expression.	0	1.192	0	0	0	0	0	0	0	1.502	0	0	5.337	4.557	18.551	20.858	6.649	9.886	1.085	0	0	0	0	0	0	0	0	0	1.057	0	3.214	0	0	0	1.049	0	0	0	1.164	1.153	1.13	1.191	0	1.162	0	2.446
Vigan.08G368200.01	AT1G67790		sieve element occlusion protein;	24	2	6	79	8	5	20	4	3	77	2	71	45	54	86	104	103	88	47	30	10	25	28	23	45	12	16	30	21	33	20	170	21	12	6	9	295	284	2265	1332	1289	864	883	756	187	1159
Vigan.08G368300.01	AT3G01680	SIEVE-ELEMENT-OCCLUSION-RELATED 1 (SEOR1)	Encodes a protein localized to phloem filaments that is required for phloem filament formation. The mRNA is cell-to-cell mobile.	8	1	2	22	1	5	0	10	1	8	0	25	19	20	54	47	32	20	6	1	4	4	11	6	22	13	7	4	10	23	8	88	7	1	1	4	99	47	628	312	289	246	190	142	29	234
Vigan.08G368400.01	AT5G43650	(BHLH92)	basic helix-loop-helix (bHLH) DNA-binding superfamily protein;	0	0	0	0	1	3	0	0	0	0	2	0	0	0	0	0	1	0	0	0	0	0	0	0	5	14	8	4	1	11	0	0	4	0	0	4	0	0	2	5	3	0	0	2	0	4
Vigan.08G368500.01	AT2G19070	SPERMIDINE HYDROXYCINNAMOYL TRANSFERASE (SHT)	encodes a protein whose sequence is similar to anthranilate N-hydroxycinnamoyl/benzoyltransferase from Dianthus caryophyllus (gi:2239091). BAHD acyltransferase. Uses hydroxycinnamoyl CoAs, including caffeoyl/feruoyl/p-coumaroyl/sinapoyl-CoA as acyl donors to fully substitute the N1, N5, and N10 positions of spermidine.	7	62	221	46	43	343	90	130	52	656	754	101	316	134	485	171	171	146	1076	54	50	61	394	266	546	1307	884	140	34	158	140	402	723	35	32	129	73	32	262	111	162	97	13	50	20	126
Vigan.08G368600.01	AT1G08840	EMBRYO DEFECTIVE 2411 (emb2411)	Encodes a homolog of human and yeast DNA2. Mutants have increased sensitivity to DNA damage stress.	15	869	2323	173	343	508	128	59	10	180	99	118	239	114	205	216	184	140	427	94	7	94	414	350	142	79	79	77	52	143	148	35	322	63	48	93	29	38	170	56	89	122	64	52	22	128
Vigan.08G368700.01	AT5G17560	HOMOLOG OF E.COLI BOLA 4 (BOLA4)	BolA-like family protein;	16	363	635	123	148	191	54	22	2	155	168	57	429	340	619	586	558	415	746	338	431	163	611	459	105	107	120	188	180	517	137	420	315	121	101	58	113	244	710	278	326	444	118	259	51	339
Vigan.08G369000.01				0	0	0	6	2	0	0	0	0	0	0	0	0	0	0	3.2	3.246	3.218	0	0	1.441	0	0	0	0	0	0	1.531	0	3	0	0	3.103	3.225	0	0	3	1.11	16.656	0	0	0	0	1.294	0	15.664
Vigan.08G369500.01	AT4G24880		snurportin-1 protein;	9	24.303	108.895	11	22.719	46.911	0	8.452	2	17.383	19.866	12.259	23.448	22.571	20.38	38.883	30.77	37.285	28.416	5.984	14.107	10.038	26.442	13.58	33	29	14	55	71.998	81.003	15	144	24	12	9	6	28.561	67.403	175.713	98.738	112.563	94.769	83.744	71.123	14	94.495
Vigan.08G369700.01	AT3G48530	SNF1-RELATED PROTEIN KINASE REGULATORY SUBUNIT GAMMA 1 (KING1)	SNF1-related protein kinase regulatory subunit gamma 1;	0	0	0	0	0	0	0	0	0	0	0	7	5.096	4.355	4.997	28.748	25.739	8.963	1.868	0	9.402	0	0	0	7.61	18.84	0	16.948	14.051	18.118	5.674	7.02	4.189	1.048	3.081	0	0	0	0	0	0	0	0	0	0	0
Vigan.08G369900.01				0	2	5	0	2	2	4	1	0	8.649	2	8	6	0	8	19.8	10.754	14.782	59	17	23.559	6	42	26	3	3	1	3.469	10	0	14	16	35.897	10.773	4	18.003	0	2.89	10.344	3.041	7	2	19	17.706	4	28.336
Vigan.08G370100.01	AT1G49400	EMBRYO DEFECTIVE 1129 (emb1129)	Nucleic acid-binding, OB-fold-like protein;	0	0	0	2	0	0	0	0	0	3.088	0	0	19.431	6	6	8.091	9.552	9	13.297	4	8.149	2	10	11.647	20	29.999	31.914	39	26.777	44.475	16.719	5.958	40	9	7.999	7.998	0	0	1	1	0	2.004	0	0	0	0
Vigan.08G370200.01	AT2G44160	METHYLENETETRAHYDROFOLATE REDUCTASE 2 (MTHFR2)	methylenetetrahydrofolate reductase MTHFR2 mRNA, complete The mRNA is cell-to-cell mobile.	80	222	439	233	164	248	27	38	9	234	158	194	527	401	644	753	651	675	731	420	613	177	470	414	296	404	359	133	104	187	156	127	263	73	63	54	605	1179	3286	1552	2139	2217	1069	1043	266	1379
Vigan.08G370300.01	AT1G11290	CHLORORESPIRATORY REDUCTION22 (CRR22)	Pentatricopeptide Repeat Protein containing the DYW motif. Required for editing of multiple plastid transcripts. Endonuclease activity.	0	0	9.019	0	3	7	2	0	1	0	0	2	8.018	2.004	6.005	1.82	3.004	11.03	9.037	2.996	8.181	3.009	11.02	10.011	0	0	0	5.689	0	0	6.421	0	0	7.55	5.757	2.592	12.295	12.093	46.687	11.678	18.809	19.661	34.272	10.544	0	7.71
[truncated: 26 more columns]

## Sheet: S6,S7
Supplemental Table 6. Mean log2-centered cpm of the genes within QTL (V. angularis genome as a reference) and differentially expressed* in at least one of the three experiments in the leaf.
	Experiment 1					Experiment 2					Experiment 3
	JP254478	JP254478	JP247291	JP247291		JP254478	JP254478	JP247291	JP247291		JP254478	JP254478	JP247291	JP247291
	Cont	Salt	Cont	Salt		Cont	Salt	Cont	Salt		Cont	Salt	Cont	Salt
Vigan.08G334600.01	-0.531856	-0.00578777	-0.574109	1.11175		-0.320121	-0.140773	-0.35359	0.814484		-1.71398	1.75483	-1.02845	0.987606
Vigan.08G339100.01	-0.180827	-0.51416	0.347494	0.347494		0.715735	2.12406	-1.25323	-1.58656		-0.0999424	-0.29493	1.35647	-0.961597
Vigan.08G340900.01	-0.728451	-0.482796	-0.677783	1.88903		1.0984	2.99385	-1.79855	-2.2937		-0.159535	0.355239	1.02047	-1.21618
Vigan.08G344400.01	0.467502	-0.450794	-1.45079	1.43409		0.982639	1.71352	-1.41725	-1.27891		2.48998	0.138494	-0.792689	-1.83578
Vigan.08G345700.01	0.702125	0.153581	-1.85205	0.99634		-0.49071	-1.00702	-0.0708225	1.56855		0	0	0	0
Vigan.08G348900.01	0.209012	-0.0170117	-0.790988	0.598987		1.21339	2.54958	-1.71482	-2.04815		0.365618	2.35968	-1.43182	-1.29348
Vigan.08G350600.01	-0.412635	1.34193	-2.55086	1.62157		0.56025	0.911163	-0.356823	-1.11459		1.16181	1.14532	-0.10882	-2.19832
Vigan.08G351100.01	-0.847494	1.01416	-0.847494	0.680827		1.4324	2.84302	-2.90187	-1.37355		-0.0345865	0.965414	-0.36792	-0.562907
Vigan.08G352860.01	-0.51416	0.347494	-0.51416	0.680827		0.723758	0.121307	0.561949	-1.40701		2.18186	2.37278	-1.7149	-2.83974
Vigan.08G355700.01	-0.438041	0.756946	-0.673585	0.35468		1.1969	3.28259	-2.07308	-2.40641		-0.807478	-0.4772	1.51317	-0.228489
Vigan.08G355900.01	-0.573388	1.32144	-1.39253	0.644473		0.572221	2.59375	-1.18427	-1.98171		-0.676042	1.39847	-0.292041	-0.430387
Vigan.08G357200.01	0.563963	0.795679	-1.23348	-0.126166		1.05426	2.30348	-1.24804	-2.10969		-0.0858123	2.11909	-0.752479	-1.2808
Vigan.08G357300.01	-0.0928029	0.954316	-1.2603	0.39879		1.28151	3.22309	-2.32147	-2.18313		-0.034821	-0.5065	1.24281	-0.701488
Vigan.08G357800.01	0.14664	0.94408	-1.18669	0.0959728		0.52177	1.47993	-0.447194	-1.5545		1.13414	-0.080482	-0.747149	-0.306506
Vigan.08G357950.01	-0.114304	0.480411	-1.25402	0.88791		0.242199	1.03844	-0.015914	-1.26472		0.0648617	1.48599	-0.242002	-1.30885
Vigan.08G359600.01	0.432894	0.00236353	-1.09543	0.660169		1.50701	3.61451	-2.83474	-2.28679		0.75	-0.25	-0.25	-0.25
Vigan.08G359800.01	-1.00723	-0.0382698	-0.340567	1.38607		2.14402	3.17892	-3.00158	-2.32136		-0.174866	0.456162	0.885997	-1.16729
Vigan.08G360200.01	1.39054	-0.685735	-0.685735	-0.0190682		2.06783	3.07803	-2.58499	-2.56087		-0.360507	-0.167931	0.896518	-0.36808
Vigan.08G361300.01	-0.0755742	-0.21392	-0.742241	1.03174		1.91878	3.10339	-2.91359	-2.10858		0.215771	-0.753192	1.4856	-0.94818
Vigan.08G362400.01	-0.215414	0.11792	-0.215414	0.312907		0.924209	1.45954	-0.96478	-1.41897		-0.68774	1.67324	-0.492752	-0.492752
Vigan.08G362700.01	0	0	0	0		1.58247	2.14822	-2.20849	-1.52219		-0.238594	0.74682	0.0637024	-0.571928
Vigan.08G363100.01	-0.756029	-0.453732	-0.54141	1.75117		1.00494	2.46569	-1.0471	-2.42353		-0.0871969	-0.255211	1.32975	-0.987343
Vigan.08G363900.01	-0.13208	0.396241	-0.13208	-0.13208		0.598029	1.86715	-0.899255	-1.56592		-0.38208	0.812907	-0.0487469	-0.38208
Vigan.08G366500.01	-1.31588	1.66772	-1.86657	1.51474		0.495255	0.88103	0.435352	-1.81164		1.85538	0.148406	-0.137392	-1.86639
Vigan.08G366600.01	-0.0169421	0.105049	-0.791819	0.703712		0.562649	1.77665	-1.07289	-1.26641		-0.651203	2.14637	0.30501	-1.80018
Vigan.08G368000.01	0.172805	-0.204611	-0.204611	0.236416		1.366	1.8335	-1.42307	-1.77642		-0.345888	0.00095959	0.345842	-0.000914346
Vigan.08G369700.01	-0.25	-0.25	-0.25	0.75		0.415664	2.19539	-0.489055	-2.122		-0.105507	1.53384	0.128245	-1.55658
*compared between the two accessions under salt stress.
Supplemental Table 7. Mean log2-centered cpm of the genes within QTL (V. angularis genome as a reference) and differentially expressed* in at least one of the three experiments in the root.
	Experiment 1					Experiment 2					Experiment 3
	JP254478	JP254478	JP247291	JP247291		JP254478	JP254478	JP247291	JP247291		JP254478	JP254478	JP247291	JP247291
	Cont	Salt	Cont	Salt		Cont	Salt	Cont	Salt		Cont	Salt	Cont	Salt
Vigan.08G345900.01	-0.81728	0.18272	-0.678934	1.31349		1.19919	2.22332	-1.37792	-2.04459		-0.250285	0.950676	0.128883	-0.829274
Vigan.08G346600.01	-0.787264	-0.608614	-0.275418	1.6713		-1.119	-0.535936	1.10993	0.545003		-0.390684	0.178878	0.317692	-0.105885
Vigan.08G346630.01	-0.135928	-0.826288	-0.227267	1.18948		-0.0492867	-0.0492867	0.481193	-0.38262		-0.306077	0.858235	-0.441068	-0.111089
Vigan.08G346660.01	-0.174119	-0.755088	-0.53085	1.46006		-0.343382	0.102021	0.481225	-0.239863		0.215466	-0.451201	0.158614	0.0771203
Vigan.08G347700.01	-0.527631	-0.128832	-0.828677	1.48514		0.687629	-0.769299	0.433309	-0.351639		0.636482	1.32272	-0.430356	-1.52884
Vigan.08G350500.01	-0.442302	-0.250207	-0.878343	1.57085		0.865689	-0.774179	0.218265	-0.309774		0.418636	1.03581	-0.00641501	-1.44804
Vigan.08G351100.01	-1.16784	-0.304183	0.195582	1.27644		-0.137975	-0.51503	0.638935	0.0140694		0.389656	0.209231	-0.154018	-0.444869
Vigan.08G351500.01	-0.328392	0.0652043	-0.877262	1.14045		0.277228	0.114899	0.167952	-0.56008		0.0468878	0.744134	-0.0494127	-0.741609
Vigan.08G352700.01	0.96925	-0.307441	0.443072	-1.10488		0.980586	1.54894	0.129625	-2.65915		1.18478	-0.320081	0.831812	-1.69651
Vigan.08G353400.01	-0.301179	0.458676	-0.829204	0.671706		-0.13379	0.00571209	0.217736	-0.0896589		-0.18938	-0.128204	-0.101596	0.41918
Vigan.08G355500.01	1.47483	-3.60196	0.648357	1.47878		0.416667	0.0833333	-0.25	-0.25		0	0	0	0
Vigan.08G356400.01	0.376078	-0.930087	-0.36462	0.918629		-0.710214	0.0869425	0.230404	0.392867		-0.423068	-0.120771	0.30024	0.243599
Vigan.08G357500.01	-0.122802	0.566399	-0.713381	0.269784		-0.0910924	-0.0317959	0.636871	-0.513982		-0.270766	1.21242	-0.536709	-0.404948
Vigan.08G357600.01	-0.245934	0.522614	-1.54609	1.26941		0.397431	-0.0268137	0.10759	-0.478208		-0.0173747	0.997465	-0.167482	-0.812608
Vigan.08G357850.01	0.225783	0.477705	-0.269692	-0.433796		-0.014173	-0.0642183	0.50338	-0.424988		-0.263003	0.953361	0.138288	-0.828646
Vigan.08G359600.01	-0.0520478	0.694883	-0.405168	-0.237668		2.51312	3.25302	-3.3139	-2.45224		-0.0833333	0.25	-0.0833333	-0.0833333
Vigan.08G359800.01	-2.13051	-0.436166	-0.43755	3.00422		0.415066	0.535535	-0.302152	-0.648449		-1.11914	2.53119	-0.766455	-0.645604
Vigan.08G360200.01	2.28535	2.28688	-3.00644	-1.56579		3.91618	3.84	-3.44825	-4.30792		3.53209	3.41506	-3.62998	-3.31717
Vigan.08G360400.01	0.28321	0.908366	-0.778964	-0.412611		0.717155	-0.0391949	0.102032	-0.779992		-0.113914	1.31394	-0.546983	-0.653042
Vigan.08G360900.01	0.420125	0.650519	-1.36418	0.293539		-0.180458	1.31606	-0.324118	-0.811486		-0.583333	1.08333	-0.111654	-0.388346
Vigan.08G361300.01	0.281117	0.61119	-2.56268	1.67037		0.848119	1.04738	-0.414269	-1.48123		-0.188875	0.306488	-0.111234	-0.00637891
Vigan.08G362000.01	-0.233946	-0.233946	-0.233946	0.701839		1.06575	1.76946	-1.14657	-1.68864		0	0	0	0
Vigan.08G362700.01	0	0	0	0		2.30643	1.21371	-1.92674	-1.59341		0.13208	0.327068	-0.396241	-0.0629073
Vigan.08G362900.01	1.3633	-2.37207	-0.218924	1.22769		-0.671574	-0.338241	0.328426	0.68139		0.369413	-0.492241	0.281735	-0.158908
Vigan.08G363100.01	-1.27739	-0.435905	0.212159	1.50113		-0.355849	-0.635703	0.674428	0.317123		-0.450954	-0.464803	0.777053	0.138703
Vigan.08G363900.01	-0.58514	-0.195165	0.429659	0.350645		0.500548	0.1526	1.3037	-1.95685		2.581	-0.304777	-1.30478	-0.971443
Vigan.08G364900.01	-0.936048	0.528058	-1.46437	1.87236		-0.164703	1.6289	-0.104512	-1.35969		-0.179334	0.927976	-1.23598	0.487333
Vigan.08G365200.01	0.109865	0.408623	-1.22926	0.710773		-0.181938	-0.363364	0.61678	-0.0714778		0.436673	1.26616	-0.986803	-0.716028
Vigan.08G365600.01	0.419052	0.348007	-0.955749	0.18869		-0.112662	0.869466	0.188841	-0.945645		-0.260138	0.586627	-0.53683	0.210341
Vigan.08G366500.01	-0.0491174	0.568364	-0.910772	0.391525		-0.561275	0.989336	-0.206482	-0.221578		-2.13259	2.26484	-0.214291	0.0820324
Vigan.08G367400.01	0.552753	-0.327762	-1.01406	0.78907		0.656859	2.74997	-1.66635	-1.74048		-0.702297	0.882666	0.808535	-0.988904
Vigan.08G368000.01	-0.334109	0.404255	-0.334554	0.264408		2.00545	1.30896	-1.83284	-1.48157		0.44993	-0.387567	0.322404	-0.384767
Vigan.08G368300.01	-0.240157	0.72403	-0.867338	0.383465		0.615377	0.60344	0.0325495	-1.25137		-0.0394444	1.46916	-0.195279	-1.23443
Vigan.08G368500.01	0.233454	0.72613	-1.57344	0.613851		1.26072	0.633587	-0.754481	-1.13983		0.836391	2.60416	-1.80604	-1.63451
Vigan.08G369000.01	0.817126	-1.58932	-1.19003	1.96222		-0.234903	-0.763224	1.34275	-0.344623		-0.586918	0.187058	0.066586	0.333274
*compared between the two accessions under salt stress.

## Sheet: S8
Supplemental Table 8. Functional annotations and CPM values of the genes within QTL region in V. nakashimae genome.
Gene ID	Ortholog in Arabidopsis	Gene Name	Description	Leaf	Leaf	Leaf	Leaf	Leaf	Leaf	Leaf	Leaf	Leaf	Leaf	Leaf	Leaf	Leaf	Leaf	Leaf	Leaf	Leaf	Leaf	Leaf	Leaf	Leaf	Leaf	Leaf	Leaf	Leaf	Leaf	Leaf	Leaf	Leaf	Leaf	Leaf	Leaf	Leaf	Leaf	Leaf	Leaf	Root	Root	Root	Root	Root	Root	Root	Root	Root	Root
				Exp1	Exp1	Exp1	Exp1	Exp1	Exp1	Exp1	Exp1	Exp1	Exp1	Exp1	Exp1	Exp2	Exp2	Exp2	Exp2	Exp2	Exp2	Exp2	Exp2	Exp2	Exp2	Exp2	Exp2	Exp3	Exp3	Exp3	Exp3	Exp3	Exp3	Exp3	Exp3	Exp3	Exp3	Exp3	Exp3	Exp1	Exp1	Exp1	Exp1	Exp1	Exp1	Exp1	Exp1	Exp1	Exp1
				JP254478	JP254478	JP254478	JP254478	JP254478	JP254478	JP247291	JP247291	JP247291	JP247291	JP247291	JP247291	JP254478	JP254478	JP254478	JP254478	JP254478	JP254478	JP247291	JP247291	JP247291	JP247291	JP247291	JP247291	JP254478	JP254478	JP254478	JP254478	JP254478	JP254478	JP247291	JP247291	JP247291	JP247291	JP247291	JP247291	JP254478	JP254478	JP254478	JP254478	JP254478	JP254478	JP247291	JP247291	JP247291	JP247291
				Control	Control	Control	Salt	Salt	Salt	Control	Control	Control	Salt	Salt	Salt	Control	Control	Control	Salt	Salt	Salt	Control	Control	Control	Salt	Salt	Salt	Control	Control	Control	Salt	Salt	Salt	Control	Control	Control	Salt	Salt	Salt	Control	Control	Control	Salt	Salt	Salt	Control	Control	Control	Salt
				rep1	rep2	rep3	rep1	rep2	rep3	rep1	rep2	rep3	rep1	rep2	rep3	rep1	rep2	rep3	rep1	rep2	rep3	rep1	rep2	rep3	rep1	rep2	rep3	rep1	rep2	rep3	rep1	rep2	rep3	rep1	rep2	rep3	rep1	rep2	rep3	rep1	rep2	rep3	rep1	rep2	rep3	rep1	rep2	rep3	rep1
Vigna.08G0381400.01				0	0	0	0	0	0	0	0	0	0	0	0	0	0	0	0	0	0	0	0	0	0	0	0	0	0	0	0	0	0	0	0	0	0	0	0	0	0	0	0	0	0	0	0	0	1
Vigna.08G0381500.01				0	0	0	0	0	0	0	0	0	0	0	0	0	0	0	0	0	0	0	0	0	0	0	0	0	0	0	0	0	0	0	0	0	0	0	0	0	0	0	0	0	0	0	0	0	0
Vigna.08G0381600.01				0	0	0	0	0	0	0	0	0	0	0	0	0	0	0	1	0	0	1	0	0	0	0	2	0	0	0	0	0	1	0	0	0	0	0	0	0	0	0	0	0	0	0	0	0	0
Vigna.08G0381700.01	AT3G11660	NDR1/HIN1-LIKE 1 (NHL1)	encodes a protein whose sequence is similar to tobacco hairpin-induced gene (HIN1) and Arabidopsis non-race specific disease resistance gene (NDR1). Expression of this gene is induced by cucumber mosaic virus. Localization of the gene product is similar to that of NHL3 (plasma membrane) but it is yet inconclusive.	68	680	2132.01	631	696	479	64	117	63	295	196	933	1260	932	1177	1204	1058	867	2717	1088	1259	385	948	836	1257	837	691	934	1214	1489	1107	3493	1261	445	337	350	143	148	489.92	404	766.147	462	252	237	92.013	355.999
Vigna.08G0381800.01	AT2G35980	YELLOW-LEAF-SPECIFIC GENE 9 (YLS9)	Encodes a protein whose sequence is similar to tobacco hairpin-induced gene (HIN1) and Arabidopsis non-race specific disease resistance gene (NDR1). Expression of this gene is induced by cucumber mosaic virus, spermine and during senescence. The gene product is localized to the chloroplast. The mRNA is cell-to-cell mobile.	2	18	162	98	50	129	170	57	32	123	133	148	20	17	46	70	56	66	28	23	187	9	45	27	186	171	116	114	81	216	59	1	100	38	20	68	14	9	8	3	7	3	7	14	2	1
Vigna.08G0381900.01				0	0	0	0	0	0	0	0	0	0	0	0	0	0	0	0	0	0	0	0	0	0	0	0	0	0	0	0	0	0	0	0	0	0	0	0	0	0	0	0	0	0	0	0	0	0
Vigna.08G0382000.01	AT5G06320	NDR1/HIN1-LIKE 3 (NHL3)	encodes a protein whose sequence is similar to tobacco hairpin-induced gene (HIN1) and Arabidopsis non-race specific disease resistance gene (NDR1). Expression of this gene is induced by cucumber mosaic virus, spermine and Pseudomonas syringae pv. tomato DC3000. The gene product is localized to the plasma membrane.	0	0	0	0	0	0	0	0	0	0	2	0	0	0	0	0	0	1	0	0	0	0	0	0	0	1	0	0	0	0	3	0	2	2	6	2	0	0	0	0	0	0	0	1	0	4
Vigna.08G0382100.01	AT5G06320	NDR1/HIN1-LIKE 3 (NHL3)	encodes a protein whose sequence is similar to tobacco hairpin-induced gene (HIN1) and Arabidopsis non-race specific disease resistance gene (NDR1). Expression of this gene is induced by cucumber mosaic virus, spermine and Pseudomonas syringae pv. tomato DC3000. The gene product is localized to the plasma membrane.	0	0	0	0	1	2	0	0	0	7	11	0	2	3	4	1	2	3	3	0	11	0	0	0	181	546	263	272	309	471	4	58	30	6	8	16	0	0	1	24	2	3	0	4	3	5
Vigna.08G0382200.01	AT5G06320	NDR1/HIN1-LIKE 3 (NHL3)	encodes a protein whose sequence is similar to tobacco hairpin-induced gene (HIN1) and Arabidopsis non-race specific disease resistance gene (NDR1). Expression of this gene is induced by cucumber mosaic virus, spermine and Pseudomonas syringae pv. tomato DC3000. The gene product is localized to the plasma membrane.	5	0	13	55	10	5	0	0	4	22	23	29	6	4	10	11	11	5	6	8	7	2	2	5	18	23	7	5	13	9	9	0	26	1	3	2	54	82	112	703.001	335.067	185.612	128	83	28	457
Vigna.08G0382300.01	AT3G52480	NULL	transmembrane protein;(source:Araport11)	0	0	0	4	1	0	0	4	0	0	2	5	0	0	1	9	3	0	0	3	2	0	1	5	3	0	0	1	2	5	0	0	0	1	0	0	16	10	13	19	52	17	19	9	3	22
Vigna.08G0382400.01	AT3G52490	SMAX1-LIKE 3 (SMXL3)	Encodes a member of an eight-gene family (SMAX1 and SMAX1-like) that has weak similarity to AtHSP101, a ClpB chaperonin required for thermotolerance.	11	10	12	20	12	11	5	4	3	15	10	12	7	3	9	11	12	5	7	3	3	1	6	5	15	11	7	19	11	10	8	3	4	6	6	0	132	207.017	376	348	787.957	380.103	353	265.391	75	355
Vigna.08G0382500.01	AT3G28430	TRANSPARENT TESTA 9 (TT9)	Encodes a peripheral membrane protein localized at the Golgi apparatus that is involved in membrane trafficking, vacuole development and in flavonoid accumulation in the seed coat. Mutant seed color is pale brown.	3.032	16.135	39.867	7.857	8.187	29.376	4.579	0	0	18.872	17.483	27.447	0	0	4	5	1	9	4	3	2	3	5	4	1.401	1.43	3.016	6.859	3.24	4.571	4.651	0	11.135	8.372	6.83	7.185	6.35	6.377	24.256	31.275	74.183	40.036	7.841	34.072	9.737	92.014
Vigna.08G0382600.01	AT4G23160	CYSTEINE-RICH RLK (RECEPTOR-LIKE PROTEIN KINASE) 8 (CRK8)	Encodes a cysteine-rich receptor-like protein kinase.	8.8	45.809	0	0	0	629.443	0	110.883	0	230.841	528.91	118.383	0	0	0	0	0	0	0	0	0	0	0	0	6.8	0	0	0	0	0	0	0	0	0	0	0	0	0	13.713	0	0	0	0	0	0	0
Vigna.08G0382700.01				0	0	2.003	0	1.001	0	0	0	0	0	2.006	0	1	0	1	0	0	0	0	0	1	0	1.916	0.894	0	0	0	0	0	4.482	0	0.992	0	0	0	0	0.781	2.159	8.612	5.882	12.819	10.008	0	0	1.056	16.343
Vigna.08G0382800.01	AT3G52500	NULL	Eukaryotic aspartyl protease family protein;(source:Araport11)	30.968	54.865	285.133	67.143	50.813	223.624	53.421	25	35	111.128	87.517	98.553	42	51	44	81	72	50	69	33	29	16	38	48	19.599	7.57	18.984	9.141	5.76	23.429	14.349	0	27.865	12.628	6.17	7.815	194.65	214.622	492.723	626.725	1221.82	733.186	337.159	317.928	104.263	783.198
Vigna.08G0382900.01	AT5G06300	LONELY GUY 7 (LOG7)	Putative lysine decarboxylase family protein;(source:Araport11)	2	0	0	1	0	0	0	0	0	0	0	3	1	0	0	0	0	3	1	0	1	0	0	0	3	1	1	0	0	3	0	82	0	0	0	0	14	14	18	48.163	36	29	18	15	1	35
Vigna.08G0383000.01	AT5G22220	E2F TRANSCRIPTION FACTOR 1 (E2F1)	Member of the E2F transcription factors, (cell cycle genes), key components of the cyclin D/retinoblastoma/E2F pathway. Binds DPA and RBR1 proteins. Expressed throughout the cell cycle. Abundance increased by auxin through stabilization of the protein. Elevates CDK levels and activity, even under hormone-free conditions. Promotes cell division and shortens cell doubling time, inhibits cell growth…	5	28	44	11	22	51	5	6	5	15	10	7	14	15	19	19	20	21	28	9	26	5	40	7	16	45	22	74	90	82	16	0	45	29	24	19	68	118	207.001	246	477.184	275.679	220	133	35	205
Vigna.08G0383100.01				0	8	9	8	4	48.301	0	18.342	1	43	22.684	6.838	11	2	8	6	7	8	4	2	0	4	6	6	16.624	14.657	23	27	51	31	0	0	30.477	4	1	11	2	0	6.82	0	11.492	0	0	0	8	11.817
Vigna.08G0383200.01	AT2G36020	HVA22-LIKE PROTEIN J (HVA22J)	HVA22-like protein J;(source:Araport11)	0	0	0	0	0	1.699	0	11.658	0	0	25.316	10.162	2	0	0	0	3	2	1	0	0	1	1	2	2.376	3.343	0	0	0	0	0	0	5.523	0	0	0	0	4	8.18	18	11.508	20	23	40	0	15.183
Vigna.08G0383300.01	AT2G36026	NULL	Ovate family protein;(source:Araport11)	1	5	0	7	1	1	0	0	0	6	0	0	0	0	1	3	0	0	1	0	0	0	1	0	0	0	0	0	1	0	0	0	0	1	0	0	2	5	12	14	52	48	20	10	2	11
Vigna.08G0383400.01	AT5G04820	OVATE FAMILY PROTEIN 13 (OFP13)	ovate family protein 13;(source:Araport11)	0	0	0	0	0	0	0	0	0	0	0	3	4	3	3	4	12	7	4	2	1	1	3	4	3	0	5	6	5	3	0	40	3	0	1	2	4	5	12	9	47	51	8	5	4	10
Vigna.08G0383500.01	AT3G11964	RIBOSOMAL RNA PROCESSING 5 (RRP5)	Encodes a nucleolar protein that is a ribosome biogenesis co-factor. Mutants display aberrant RNA processing and female gametophyte development.	65	93	238	78	51	488	68	74	36	154	295	105	44	51	112	105	71	71	146	50	53	26	112	99	206	192	131	311	82	273	144	115	208	122	78	59	421	739	1192.06	1091.49	2496.53	1718.6	612	749.695	183	777.63
Vigna.08G0383600.01				0	0	0	0	0	0	0	0	0	0	0	0	0	0	0	0	0	0	0	0	0	0	0	0	0	0	0	0	0	0	0	0	0	0	0	0	0	0	0	0	0	0	0	0	0	0
Vigna.08G0383700.01	AT2G36060	MMS ZWEI HOMOLOGUE 3 (MMZ3)	MMZ3/UEV1C encodes a protein that may play a role in DNA damage responses and error-free post-replicative DNA repair by participating in lysine-63-based polyubiquitination reactions. UEV1C can form diubiquitin and triubiquitin chains in combination with UBC13A/UBC35 in vitro. It can also functionally complement an mms2 mutation in budding yeast, both by increasing mms2 mutant viability in the pre…	93	367	726	240	256	594	211	92	26	365	346	303.668	256	178	299	377	340	297	373	150	202	109	301	284	391	416	340	324	397	614	281	558	450	120	106	131	841	1492.58	2025.47	2016.27	4136.7	2147.93	1110	1250.21	297	2118.01
Vigna.08G0383800.01				0	0	0	0	0	0	0	0	0	0	0	0	0	0	0	0	0	0	0	0	0	0	0	0	0	0	0	0	0	0	0	0	0	0	0	0	0	0	0	0	0	0	0	0	0	0
Vigna.08G0383900.01				0	0	0	0	0	0	0	0	0	0	0	0	0	0	0	0	0	0	0	0	0	0	0	0	0	0	0	0	0	0	0	0	0	0	0	0	0	0	0	0	0	0	0	0	0	1
Vigna.08G0384000.01	AT2G23350	POLY(A) BINDING PROTEIN 4 (PAB4)	polyadenylate-binding protein, putative / PABP, putative.Member of the Class II family of PABP proteins. Highly and ubiquitously expressed. The mRNA is cell-to-cell mobile.	16	27.007	122	71	89	239	51	34	21	58	135	98	2	5	9	13	8	13	11	11	13	1	12	9	18	24	13	26	28	34	13	0	13	21	2	16	53	124	140	166	407	232	129	148.022	47	170
Vigna.08G0384100.01	AT5G06270	(GIR1)	One of two plant specific paralogs of unknown function. Interacts with GL2. GIR1/GIR2 loss of function resembles gl2 lof mutations	0	0	0	0	0	0	0	0	0	0	0	0	0	0	0	0	0	0	0	0	0	0	0	0	0	0	0	0	0	0	0	0	0	0	0	0	0	0	0	0	1	0	0	0	0	0
Vigna.08G0384200.01	AT2G05590	OXIDATION RESISTANCE 2 (OXR2)	TLDc domain protein that confers increased tolerance to oxidative stress.	0	0	0	0	0	0	0	0	0	0	0	0	0	0	0	0	0	0	0	0	0	0	0	0	0	0	0	0	0	0	0	0	0	0	0	0	0	0	0	0	0	0	0	3	0	0
Vigna.08G0384300.01	AT2G33340	MOS4-ASSOCIATED COMPLEX 3B (MAC3B)	Encodes MAC3B, a U-box proteins with homology to the yeast and human E3 ubiquitin ligase Prp19. Associated with the MOS4-Associated Complex (MAC). Involved in plant innate immunity. Regulator of flowering time.	107	200	440	151	111	314	114	41	16	212	213	108	171	120	209	219	214	203	181	79	114	67	148	132	270	227	189	381	418	609	148	672	179	153	109	72	566.078	1264	1813.61	1838.73	3969.01	2335.57	1232	1139.24	224	1729.75
Vigna.08G0384400.01	AT5G52640	HEAT SHOCK PROTEIN 90.1 (HSP90.1)	Encodes a cytosolic heat shock protein AtHSP90.1. AtHSP90.1 interacts with disease resistance signaling components SGT1b and RAR1 and is required for RPS2-mediated resistance. The mRNA is cell-to-cell mobile.	0	0	0	0	0	0	0	0	0	0	0	0	0	0	0	0	0	0	0	0	0	0	0	0	0	0	0	0	0	0	0	0	0	0	0	0	0	0	0	0	0	0	0	0	0	0
Vigna.08G0384500.01	AT2G33350	NULL	CCT motif family protein;(source:Araport11)	0	1	21	0	5	6	0	0	0	0	7	4	2	3	0	6	4	5	2	1	1	1	5	3	5	1	2	8	13	3	1	0	8	3	1	1	0	1	3	0	7	5	9	1	0	4
Vigna.08G0384600.01	AT2G33360	NULL	cadherin EGF LAG seven-pass G-type receptor, putative (DUF3527);(source:Araport11)	0	0	0	0	0	0	0	0	0	0	0	0	0	0	0	1	0	2	2	0	0	1	0	1	4	0	0	0	0	0	2	0	0	0	0	0	2	1	5	3	2	2	6	4	0	1
Vigna.08G0384700.01	AT1G04040	NULL	HAD superfamily, subfamily IIIB acid phosphatase;(source:Araport11)	4	0	3	7	2	1	0	0	0	5	0	0	22	12	24	89	85	104	6	0	0	0	2	0	4.976	2	2	6	6	6.042	4	194	11	3	4	3	37	72.009	120.001	32.001	176.98	107.283	31	46	9	46
Vigna.08G0384800.01	AT1G04040	NULL	HAD superfamily, subfamily IIIB acid phosphatase;(source:Araport11)	16	0	6	22	13	8	5	3	0	12	0	1	10	8	8	36	36	32	2	0	17	0	0	0	2.024	2	0	7	4	27.958	1	1	4	4	1	0	130.075	251.629	487.999	562.127	1087.02	906.503	256	228	29	333.18
Vigna.08G0384900.01	AT5G35620	LOSS OF SUSCEPTIBILITY TO POTYVIRUS 1 (LSP1)	Cap-binding protein, binds to the 5' cap structure of nuclear-encoded mRNAs. Mutant is resistant to potyvirus infection.	75	209	387	158	166	332	100	81	24	226	183	117	231	139	257	285	246	220	344	107	193	75	261	176	233	300	195	275	312	499	238	248	323	156	119	110	614	1258	1426.52	1352.89	3152.85	1845.56	880	901.916	213	1088.99
Vigna.08G0385000.01	AT2G05620	PROTON GRADIENT REGULATION 5 (PGR5)	Involved in electron flow in Photosystem I. Essential for photoprotection.	18	2838.02	4674	783	952	2343	144	112	66	916	888	503	3592	2472	4302	4873	5510	3518	5282	2468	98	1799	3966	4410	1948	1963	1773	1467	2145	3046	3835	5065	4764	940	639	1092	42	50	67	39	171	82	15	58	12	98
Vigna.08G0385100.01				5	28	101	47	55	110	19	4	6	47	39	29	24	22	8	35	28	19	27	13	3	4	25	25	30	49	40	33	30	46	17	211	22	13	4	2	17	29	52	87	157.537	85.056	47	42.231	17	86
Vigna.08G0385200.01	AT2G33385	ACTIN-RELATED PROTEIN C2B (arpc2b)	actin-related protein C2B;(source:Araport11)	0	1	21	0	3	7	0	6	0	6	4	4	2	1	3	2	5	1	3	3	1	0	6	0	5	1	4	2	4	1	4	0	0	0	0	0	6	5	10	11	21	10	22	8	2	8
Vigna.08G0385300.01	AT2G33390	NULL	hypothetical protein;(source:Araport11)	3	59	123	34	46	109	8	20	3	27	48	34	15	12	37	29	30	24	29	10	15	5	21	19	60	62	41	58	174	124	57	64	76	19	20	12	47	46	105	94	222	131.003	67	56	35	90
Vigna.08G0385400.01	AT2G33420	CELLULOSE-RELATED DUF810 (CRD1)	hypothetical protein (DUF810);(source:Araport11)	1	0	0	0	0	0	0	0	0	0	0	0	0	0	0	0	0	0	0	1	0	0	0	0	0	0	0	0	3	0	1	1	0	0	0	0	5	12	19	11	25	25	8	7	1	12
Vigna.08G0385500.01	AT5G43560	(MUSE14)	Encodes MUSE14, a TRAF domain protein. Regulates the turnover of nucleotide-binding domain and leucine-rich repeat-containing (NLR) immune receptors SNC1 and RPS2. Loss of both MUSE13 and MUSE14 leads to enhanced pathogen resistance, NLR accumulation, and autoimmunity. In addition, MUSE13/14 physically interact with ATG6 and appear to regulate ATG6 ubiquitination and thus formation of autophagoso…	14	169	333	102	74	229	59	47	25	103	140	131	73	46	87	152	111	98	130	40	66	45	105	113	160	160	103	280	450	360	145	596	204	98	73	63	137	197.994	431.054	441	825.875	588	263	256	113	495.069
Vigna.08G0385600.01	AT4G20740	EMBRYO DEFECTIVE 3131 (EMB3131)	Pentatricopeptide repeat (PPR-like) superfamily protein;(source:Araport11)	0	0	0	6.36	0	6.76	0	0	0	15.841	0	0	0	0	0	0	0	0	0	0	0	0	0	0	0	0	0	0	0	0	0	0	0	0	0	0	0	0	0	0	0	1.325	0	0	0	0
Vigna.08G0385700.01				0	0	0	0	0	0	0	0	0	0	0	0	0	0	0	0	0	0	0	0	0	0	0	0	0	0	0	0	0	0	0	0	0	0	0	0	0	0	0	0	0	0	0	0	0	0
Vigna.08G0385800.01	AT3G23150	ETHYLENE RESPONSE 2 (ETR2)	Involved in ethylene perception in Arabidopsis The mRNA is cell-to-cell mobile.	56	0	2	15	7	5	4	0	0	24	0	0	8	4	10	17	20	20	0	1	3	0	0	0	1	8	2	11	14	13	0	3	1	1	1	0	201	248	578.554	418.499	948.02	654.06	442.113	405	171	695.05
Vigna.08G0385900.01				0	0	0	0	0	0	0	0	0	0	0	0	0	0	0	0	0	0	0	0	0	0	0	0	0	0	0	0	0	0	0	0	0	0	0	0	0	0	0	0	0	0	0	0	0	0
Vigna.08G0386000.01	AT4G14465	AT-HOOK MOTIF NUCLEAR-LOCALIZED PROTEIN 20 (AHL20)	AT-hook protein. Overexpression results in early flowering in short and long days.	40	0	1	37	10	0	4	0	1	5	0	4	20	13	25	65	55	81	4	0	1	0	1	0	5	4	3	6	2	2	6	56	5	4	1	4	364	613	731.349	602.141	1350.54	709.986	300	455.073	148	642
Vigna.08G0386100.01	AT4G14455	(ATBET12)	Encodes a Bet1/Sft1-like SNARE protein, which can only partially suppresses the temperature-sensitive growth defect in <i>sft1-1</i> yeast cells; however, it cannot support the deletion of the yeast BET1 gene (<i>bet1&#916;</i>). In yeast, Bet1p is the v-SNARE (soluble N-ethylmaleimide-sensitive factor adaptor protein receptor, V-type) involved in trafficking between the ER and Golgi.	0	0	5	6	2	20	0	4	0	7	4	3	0	0	1	2	1	1	0	0	0	0	0	0	0	0	0	0	0	0	0	0	1	0	0	0	5	16	21	17	44	39	8	11	2	22
Vigna.08G0386200.01	AT3G23160	NULL	plant/protein (DUF668);(source:Araport11)	10	49	119	105	99	194.014	18	13	13	14	51	109	20	25	38	31	37	30	15	17	21	17	18	11	32	36	50	82	232	105	12	71	27	5	12	9	59	88	204	168	297	270	115	111.022	34	118
Vigna.08G0386300.01	AT4G14450	(PH1)	A member of a small family of proline/serine rich proteins of unknown function. It interacts with defense related MAP kinase MPK6. It's expression is induced by PAMP elicitors. May play a role in response to pathogens.	0	15	8	15	14	12	0	0	0	0	0	6	9	13	11	32	32	28	38	25	57	24	32	28	12	39	36	80	291	126	4	1	11	18	9	3	7	6	17	60	71	25	13	17	0	55
Vigna.08G0386400.01	AT5G43530	(RAD5B)	Helicase protein with RING/U-box domain-containing protein;(source:Araport11)	14	0	2	12	4	5	4	0	0	6	0	3	1	1	0	5	2	9	2	1	0	0	0	0	3	4	4	4	3	0	0	0	3	6	0	0	73	142	278.18	286	660.343	458.011	173	208.091	31	247
Vigna.08G0386500.01	AT5G43460	NULL	HR-like lesion-inducing protein-like protein;(source:Araport11)	101	114	225	167	95	306	55	58.002	30	239	228.792	162	138	77	168	268	212	198	136	64	92	28	76	56	231	343	315	383	435	509	113	913	142	136	66	66	765.002	1476	1748.97	1833.58	3814.38	1884.73	1240	1199.97	289	2082.8
Vigna.08G0386600.01	AT3G53700	MATERNAL EFFECT EMBRYO ARREST 40 (MEE40)	Pentatricopeptide repeat (PPR) superfamily protein;(source:Araport11)	0	0	0	0	0	0	0	0	0	0	0	0	0	0	0	0	0	0	0	0	0	0	0	0	0	0	0	0	0	0	0	0	0	0	0	0	0	0	0	0	0	0	0	0	0	0
Vigna.08G0386700.01	AT1G06620	NULL	encodes a protein whose sequence is similar to a 2-oxoglutarate-dependent dioxygenase The mRNA is cell-to-cell mobile.	2	0	0	0	0	0	0	0	0	0	0	0	0	0	0	3	0	0	0	1	0	0	0	0	0	0	0	0	0	0	0	0	0	0	0	0	0	3	5	3	31	9	0	7	1	2
Vigna.08G0386800.01	AT3G23200	CASP-LIKE PROTEIN 5B3 (CASPL5B3)	Uncharacterized protein family (UPF0497);(source:Araport11)	2	28	86	9	17	24	0	0	0	11	6	15	30	12	31	22	19	24	13	9	20	3	14	11	18	8	2	15	18	29	5	81	9	13	8	8	20	41	88	85	140.006	86.986	42	59	17	107
Vigna.08G0386900.01	AT4G14410	BASIC HELIX-LOOP-HELIX 104 (bHLH104)	Basic helix loop helix transcription factor involved in stress mediated signaling during germination.	18	122	184	30	50	94	18	0	5	47	38	25	84	59	84	133	129	92	177	64	105	34	147	140	185	242	197	300	558	451	122	282	279	178	136	101	40.012	90.023	151	164	321	215	72	93.379	21	156
Vigna.08G0387000.01	AT5G43420	ARABIDOPSIS T??XICOS EN LEVADURA 16 (ATL16)	RING/U-box superfamily protein;(source:Araport11)	0	0	6	0	0	9	20	0	2	22	7	0	2	0	1	0	0	0	0	0	0	0	0	0	1	0	0	0	0	0	0	22	1	0	0	0	0	0	0	0	0	0	0	0	0	0
Vigna.08G0387100.01	AT1G04370	ETHYLENE-RESPONSIVE ELEMENT BINDING FACTOR 14 (ERF14)	encodes a member of the ERF (ethylene response factor) subfamily B-3 of ERF/AP2 transcription factor family. The protein contains one AP2 domain. There are 18 members in this subfamily including ATERF-1, ATERF-2, AND ATERF-5.	0	0	0	0	0	0	0	0	0	0	0	0	0	0	0	0	0	0	1	0	0	0	0	0	0	3	4	0	0	1	0	0	0	0	0	0	0	0	1	0	0	0	0	0	1	1
Vigna.08G0387200.01	AT3G23230	TRANSCRIPTIONAL REGULATOR OF DEFENSE RESPONSE 1 (TDR1)	encodes a member of the ERF (ethylene response factor) subfamily B-3 of ERF/AP2 transcription factor family. The protein contains one AP2 domain. There are 18 members in this subfamily including ATERF-1, ATERF-2, AND ATERF-5.	0	0	0	0	0	0	0	0	0	0	0	0	0	0	0	0	0	0	0	0	0	0	0	0	0	0	0	0	0	0	0	0	0	0	0	0	0	0	0	0	0	0	0	0	0	0
Vigna.08G0387300.01	AT3G23240	ETHYLENE RESPONSE FACTOR 1 (ERF1)	encodes a member of the ERF (ethylene response factor) subfamily B-3 of ERF/AP2 transcription factor family (ERF1). The protein contains one AP2 domain. There are 18 members in this subfamily including ATERF-1, ATERF-2, AND ATERF-5. EREBP like protein that binds GCC box of ethylene regulated promoters such as basic chitinases. Constitutive expression of ERF1 phenocopies ethylene over production. …	0	0	0	0	1	0	0	1	0	5	0	0	1	0	0	0	2	0	3	0	1	0	1	0	18	44	58	23	15	63	0	0	29	3	4	1	0	0	4	0	0	0	0	0	0	0
Vigna.08G0387400.01	AT2G39840	TYPE ONE SERINE/THREONINE PROTEIN PHOSPHATASE 4 (TOPP4)	Encodes the catalytic subunit of a Type 1 phosphoprotein Ser/Thr phosphatase, expressed in roots, shoots and flowers. The mRNA is cell-to-cell mobile.	2	1	61	9	2	6	5	0	0	16	5	2	117	180	260	315	283	328	37	7	30	9	45	15	29	25	22	50	53	53	27	142	29	15	13	17	19	30	79	149	223	96	80	54	7	126
Vigna.08G0387500.01	AT1G04400	CRYPTOCHROME 2 (CRY2)	Blue light receptor mediating blue-light regulated cotyledon expansion and flowering time. Positive regulator of the flowering-time gene CONSTANS. This gene possesses a light-induced CNT2 N-terminal homodimerisation domain.Involved in blue-light induced stomatal opening. Involved in triggering chromatin decondensation. An 80-residue motif (NC80) is sufficient to confer CRY2's physiological functi…	17	39	95	42	25	141	2	28	7	97	87	44	11	12	24	45	46	27	28	5	15	13	36	22	47	50	36	58	35	52	35	0	64	32	17	16	30	49	69	70	173	112	29	58	16	146
Vigna.08G0387600.01	AT3G23250	MYB DOMAIN PROTEIN 15 (MYB15)	Member of the R2R3 factor gene family. Key regulator of lignin biosynthesis in effector-triggered immunity	4	15	26	0	1	16	0	5	6	32	76	6	3	1	10	12	11	4	11	2	6	0	5	2	139	388	309	230	239	254	25	43	122	66	23	51	16	41	58	59	54	48	10	29	10	17
Vigna.08G0387700.01	AT5G43330	CYTOSOLIC-NAD-DEPENDENT MALATE DEHYDROGENASE 2 (c-NAD-MDH2)	predicted to encode a cytosolic malate dehydrogenase. The mRNA is cell-to-cell mobile.	547.963	1305	2457	1301	742	1806	492	330	124	1629	1583	1045.06	1310	847	1200	1596	1635	1470	2604	1055	762	528	1934	1442	924	1009	759	1106	650	1960	1085	2504	2188	793	505	651	3112.86	5965.17	9280.8	9620.75	21248.6	11217.7	6210.18	6135.09	1288.35	9226.26
Vigna.08G0387800.01	AT4G14380	NULL	cotton fiber protein;(source:Araport11)	11	4	13	13	9	12	1	1	0	6	11	10	7	6	8	18	13	12	2	3	10	2	0	2	34	25	23	31	11	57	22	0	17	7	9	10	134	175.376	271	278	526	280	145	172	63	156
Vigna.08G0387900.01	AT4G14368	NULL	Regulator of chromosome condensation (RCC1) family protein;(source:Araport11)	0	0	0	0	0	0	0	0	0	0	0	0	0	0	0	1	0	0	1	0	0	0	0	0	0	0	1	0	0	0	0	0	0	0	0	0	3	2	4	4	23	2	0	5	0	3
Vigna.08G0388000.01	AT1G04420	NULL	NAD(P)-linked oxidoreductase superfamily protein;(source:Araport11)	5	200	215.001	33	37	25	0	0	2	6	9	16	80	107	93	80	61	54	105	70	100	12	41	19	14	8	13	27	21	48	27	485	16	8	22	19	35	61	91.036	71	141	89	4	55	13	62
Vigna.08G0388100.01	AT3G23290	LIGHT SENSITIVE HYPOCOTYLS 4 (LSH4)	LIGHT-DEPENDENT SHORT HYPOCOTYLS-like protein (DUF640);(source:Araport11)	0	0	0	2	1	8	0	11	6	0	0	4	0	0	0	0	1	0	0	0	0	0	0	0	1	0	0	0	0	0	1	0	0	0	0	0	0	0	0	1	1	0	0	0	0	0
Vigna.08G0388200.01	AT2G47610	NULL	Ribosomal protein L7Ae/L30e/S12e/Gadd45 family protein;(source:Araport11)	86	25	64	70	34	48	33	27	8	82	54	28	31	31	51	54	49	47	89	53	32	13	45	47	49	40	29	63	40	98	31	459	31	30	29	6	584.26	1385.94	1556.41	1320.77	3883.78	2410.45	1277	1513.66	210	1113.46
Vigna.08G0388300.01	AT4G14360	NULL	S-adenosyl-L-methionine-dependent methyltransferases superfamily protein;(source:Araport11)	47	29	597.003	319	189	305	70	70	45	318	306	358	29	30	44	66	75	78	37	25	77	15	37	41	47	44	36	85	69	117	19	563	45	31	21	13	220	559.529	986.63	1064.65	2126.95	1376.54	447	511	145	767.963
Vigna.08G0388400.01				5	0	0	0	2	4	0	0	0	5	3	2	15	23.099	25	63.913	45	34	6	0	0	0	4	1	6	7	4	9	1	9	4	81	4	2	1	5	22	29	54	99	208	94	33	31	10	126
Vigna.08G0388500.01				8	13	36	11	8	47	0	4	11	36	15	10	49	14.901	44	50.087	65	45	42	5	17	12	23	9	152	124	101	112	81	112	38	7	75	18	14	25	78	99	152	183	381	164	97	76	28	224
Vigna.08G0388600.01	AT1G69070	NULL	nucleolar-like protein;(source:Araport11)	34	50	271	86	74	307	48	77	55	186	206	185	64	56	106	110	87	80	153	67	92	22	126	110	139	187	148	429	135	332	116	101	248	199	109	70	226	484	726.474	646.421	1630.77	1105.66	431	513.268	98	506.311
Vigna.08G0388700.01	AT4G14350	NUCLEAR DBF2-RELATED 1 (NDR1)	AGC (cAMP-dependent, cGMP-dependent and protein kinase C) kinase family protein;(source:Araport11)	15	64.019	388	254	358	782	161	116	55	442	314	293	87	56	89	138	127	93	82	28	90	22	47	53	127	116	107	341	497	381	66	599	85	80	40	41	156	261	376.217	443.256	1002.23	722	215	309.963	103	537
Vigna.08G0388800.01	AT5G08530	51 KDA SUBUNIT OF COMPLEX I (CI51)	51 kDa subunit of complex I;(source:Araport11)	106	361	775	358	202	516.001	58	64	20	301	307	227	392	276	466	549	581	450	504	246	305	116	443	362	76	104	95	170	232	354	104	1664	134	87	81	28	603	1253.53	2115.43	2065.86	4340.46	2636.77	1291	1169.45	227	1767.25
Vigna.08G0388900.01	AT5G46050	NRT1/ PTR FAMILY 5.2 (NPF5.2)	Encodes a di- and tri-peptide transporter involved in responses to wounding, virulent bacterial pathogens, and high NaCl concentrations. The protein is predicted to have 12 transmembrane helicies.	0	0	0	0	0	0	0	0	0	0	0	0	0	0	0	0	0	0	0	0	0	0	0	0	0	0	0	0	0	0	0	0	0	0	0	0	0	3	0	4	12	1	0	3	0	3
Vigna.08G0389000.01	AT5G46050	NRT1/ PTR FAMILY 5.2 (NPF5.2)	Encodes a di- and tri-peptide transporter involved in responses to wounding, virulent bacterial pathogens, and high NaCl concentrations. The protein is predicted to have 12 transmembrane helicies.	1	0	1	224	70.003	115	0	1	0	28	16	101	11	22	31	42	30	31	4	6	4	10	10	3	72	38	32	86	81	149	32	0	20	31	17	6	0	0	0	1	0	0	0	0	0	1
Vigna.08G0389100.01	AT3G23490	CYANASE (CYN)	Encodes a cyanase that catalyzes the bicarbonate-dependent breakdown of cyanate to ammonia and bicarbonate. CYN forms a hexadecamer and is believed to be a cytosolic protein. Long-term exposure to NaCl increases CYN transcript levels. It is also expressed at higher levels in flowers relative to stems, roots, and seedlings.	27	179	515	79	98	246	34	36	16	133	126	77	303	229	326	370	340	255	396	185	176	103	268	255	228	248	210	451	323	486	290	617	530	226	187	105	187.01	359.097	398.483	438	1098.47	572.032	215	309.001	65	472.007
Vigna.08G0389200.01	AT1G26760	SET DOMAIN PROTEIN 35 (SDG35)	SET domain protein 35;(source:Araport11)	0	0	0	0	0	0	0	0	0	0.982	0	0	0	0	0	0	0	0	0	0	0	0	0	0	0	0	0	0	0	0	0	0	0	0	0	0	1.173	1.615	0	2.376	12.719	7.175	0	1.295	0	5.142
Vigna.08G0389300.01				1	0	0	5	3	0	0	0	0	0	0	2	16	16	31	27	47	37.629	2	0	7	3	5	2	1	0	1	9	39.444	35.51	0	2	1	3.008	3	0	3	7	17	24	28	7	21	10	2	16
Vigna.08G0389400.01				0	0	0	0	0	0	0	0	0	0	0	0	0	0	0	0	0	0	0	0	0	0	0	0	0	0	0	0	0	0	0	0	0	0	0	0	0	0	0	0	0	0	0	0	0	0
Vigna.08G0389500.01				0	0	0	0	0	0	0	0	0	0	0	0	0	0	0	0	1	0	0	0	0	0	0	0	0	0	0	0	3	3	0	0	0	0	0	0	0	0	0	0	0	0	0	0	0	0
Vigna.08G0389600.01	AT2G33470	GLYCOLIPID TRANSFER PROTEIN 1 (GLTP1)	glycolipid transfer protein 1;(source:Araport11)	5	30	95	22	32	72	0	2	6	30	38	21	23	7	29	52	48	39	38	12	31	3	20	17	50	51	39	49	40	55	28	79	44	24	16	13	67.007	101	160.196	196	353	210.001	80	87.004	33	190
Vigna.08G0389700.01	AT2G33460	ROP-INTERACTIVE CRIB MOTIF-CONTAINING PROTEIN 1 (RIC1)	encodes a member of a novel protein family that contains contain a CRIB (for Cdc42/Rac-interactive binding) motif required for their specific interaction with GTP-bound Rop1 (plant-specific Rho GTPase). Interacts with Rop1 and is involved in pollen tube growth and function. Protein most similar to RIC3(family subgroup III). RIC1 is localized to the apical region of the plasma membrane in pollen t…	1	14	4	14	5	5	0	0	0	2	11	4	2	0	0	0	0	0	0	0	0	0	0	0	11	3	5	5	16	14	4	0	10	0	4	1	15	16	15	18	28	26	7	2	4	27
Vigna.08G0389800.01				0	0	0	0	0	0	0	0	0	0	1.36	0	0	0	0	0	0	0	0	0	0	0	0	0	0	0	0	0	0	0	0	0	0	0	0	0	0	0	0	0	0	0	0	0	0	0
Vigna.08G0389900.01	AT4G14310	NULL	Transducin/WD40 repeat-like superfamily protein;(source:Araport11)	41	5	25	39	19	16	17	0	0	34	32	2	25	3	21	39	27	31	40	12	8	2	14	7	35	37	37	20	10	13	13	321	33	8	6	12	142	351.221	523.773	501	1009.23	684.448	270	311.637	55	356
Vigna.08G0390000.01	AT3G23430	PHOSPHATE 1 (PHO1)	Encodes a protein with the mainly hydrophilic N-terminal and the C-terminal containing 6 potential membrane-spanning domains. The mutant is deficient in the transfer of phosphate from root epidermal and cortical cells to the xylem. Its expression is repressed by phosphate (Pi) in shoots, and transiently induced by phosphite (Phi) in roots and shoots. PHO is expressed in developing ovules and play…	1	0	7	4	1	0	2	0	4	27	18	2	23	15	12	38	30	49	7	6	0	0	1	4	3	7	12	10	5	3	6	109	8	5	2	3	61	24	134	78	162	163	292	213	55.636	490
Vigna.08G0390100.01	AT4G18905	NULL	Transducin/WD40 repeat-like superfamily protein;(source:Araport11)	0	0	0	0	0	0	0	0	0	0	0	0	0	0	0	0	0	0	0	0	0	0	0	0	0	0	0	0	0	0	0	0	0	0	0	0	0	0	0	0	0	0	0	0	0	0
Vigna.08G0390200.01	AT1G75460	NULL	ATP-dependent protease La (LON) domain protein;(source:Araport11)	0	0	0	0	0	0	0	0	0	0	0	0	0	0	0	0	0	0	0	0	0	0	0	0	0	0	0	0	0	0	0	0	0	0	0	0	0	0	0	0	0	0	0	0	0	0
Vigna.08G0390300.01	AT2G33435	NULL	RNA-binding (RRM/RBD/RNP motifs) family protein;(source:Araport11)	25	184	499	100	118	262	43	56	17	83	69	177	78	66	95	121	77	92	69	38	50	25	50	65	219	138	111	353	214	319	204	339	204	115	76	58	162.015	308.022	471.002	573.467	1096.22	769.002	290.351	247	113	457.202
Vigna.08G0390400.01	AT3G22425	IMIDAZOLEGLYCEROL-PHOSPHATE DEHYDRATASE (IGPD)	Encodes imidazoleglycerolphosphate dehydratase.	12	162	181	54	57	77	47	6	13	63	42	20	92	82	121	101	85	82	138	55	74	28	118	94	89	47	50	61	73	102	43	129	54	16	13	19	87	129.326	221.001	222.15	491.93	237	76	127.13	20	173
Vigna.08G0390500.01				0	0	0	0	0	0	0	0	0	0	0	0	0	0	2	1.055	0	0	0	0	0	0	0	0	0	0	0	0	2.049	1.029	1	0	0	0	0	0	0	0	0	0	0	1	0	0	1	0
Vigna.08G0390600.01				0	0	1	0	1	15	0	0	0	0	0	8	1	0	0	12.945	12	5.371	0	0	3	4	45	17	1	0	1	710.366	4635.6	2308.92	3	45	5	93.992	55	1	0	1	15.018	1	2	1	0	3	29	3
Vigna.08G0390700.01				0	3	0	0	0	0	0	0	0	0	0	0	0	3	0	0	0	0	0	0	0	0	0	0	0	0	0	1.634	24.907	11.539	0	0	0	0	0	0	0	0	1.982	0	0	0	0	0	0	3
Vigna.08G0390800.01	AT4G27090	(RPL14B)	Cytoplasmic ribosomal protein.Essential gene as homozygotes are lethal and heterozygotes have various defects in gametophyte development and function.	380.185	469	813.113	493	324	837	331	204	85	618	549	358.374	435	430	578	507	497	460	660	353	422	164	480	303	482	517	452	550	500	949	369	2547	495	237	155	137	2582.03	5383.54	5222.76	4642.31	11108.2	5355.61	3030	3321.48	691.66	3853.82
Vigna.08G0390900.01	AT3G23360	NULL	Protein phosphatase 2C family protein;(source:Araport11)	0	0	0	2	0	0	0	0	0	0	0	0	2	1	1	3	3	2	1	0	0	0	0	0	0	0	0	0	0	0	0	0	0	0	0	0	0	0	0	2	3	3	0	10	2	2
Vigna.08G0391000.01	AT5G43310	NULL	COP1-interacting protein-like protein;(source:Araport11)	3	7	63	19	15	15	1	8	0	24	23	31	27	8	16	20	8	6	28	5	7	1	8	18	49	38	22	27	10	24	21	137	35	14	12	13	70	90	153	145	362	181	37	109	41	146.156
Vigna.08G0391100.01	AT1G04190	TETRATRICOPEPTIDE REPEAT 3 (TPR3)	Encodes one of the 36 carboxylate clamp (CC)-tetratricopeptide repeat (TPR) proteins (Prasad 2010, Pubmed ID: 20856808) with potential to interact with Hsp90/Hsp70 as co-chaperones.	52	70	138	45	28	63	6	17	5	67	48	41	47	30	43	64	49	41	65	23	42	14	42	33	60	72	46	69	52	96	38	144	67	39	32	26	193	367	440.21	387.172	1096.19	572.896	256	265	45	303.001
Vigna.08G0391200.01	AT4G14750	IQ-DOMAIN 19 (IQD19)	Member of IQ67 (CaM binding) domain containing family.	34	0	0	6	4	0	0	0	0	4	0	8	2	2	3	4	1	1	0	0	0	0	0	1	0	0	0	0	0	0	0	0	2	0	1	1	22	53	85	98	205	165	42	26	27	48
Vigna.08G0391300.01				0	0	0	0	0	0	0	0	0	0	0	0	0	0	0	0	0	0	0	0	0	0	0	0	0	0	0	0	0	0	0	0	0	0	0	0	0	0	0	0	0	0	0	0	0	0
Vigna.08G0391400.01				0	0	0	0	0	0	0	0	0	0	0	0	0	0	0	0	0	0	0	0	0	0	0	0	0	0	0	0	0	0	0	0	0	0	0	0	0	0	0	0	0	0	0	0	0	0
Vigna.08G0391500.01	AT4G14746	NULL	neurogenic locus notch-like protein;(source:Araport11)	0	0	13	0	0	32	0	0	6	40	42	1	0	0	1	2	2	0	0	0	0	0	1	0	29	38	24	38	85	61	0	6	12	8	2	1	0	0	0	0	0	2	0	1	1	2
Vigna.08G0391600.01	AT5G18420	(NOT11)	CCR4-NOT transcription complex subunit;(source:Araport11)	29	122	243	72	60	142	84	12	10	63	63	68	40	18	42	51	39	45	46	23	32	22	50	34	49	57	34	108	215	158	37	422	39	42	24	23	208	307.352	420.091	500	959.495	499.001	271	261	42	391.002
Vigna.08G0391700.01				0	0	9.173	6.849	13.425	10.264	0	6.067	1.124	12.704	4.12	2.434	0	0	0	0	0	0	0	0	0	0	0	0	0.927	0	0.945	0	1.797	4.233	0	0.995	0	0	0.93	0	2.34	12.801	7.378	32.066	26.641	31.43	0	5.381	3.364	20.868
Vigna.08G0391800.01				0	0	0	0	0	0	0	0	0	0	0	0	0	0	0	0	0	0	0	0	0	0	0	0	0	0	0	0	0	0	0	0	0	0	0	0	0	0	0	0	0	0	0	0	0	0
Vigna.08G0391900.01				6276	3568	7116	4903	12861	10185	17480	16657.9	10274	13869	6470	6965.81	0	0	0	0	0	0	0	0	0	0	0	0	11	7	5	18	27	26	4	1	25	31	18	29	134	227	153	148	314	147	379	335	199	277
Vigna.08G0392000.01	AT2G26960	MYB DOMAIN PROTEIN 81 (MYB81)	Member of the R2R3 factor gene family.Expressed in microspores and required for progression into pollen mitosis I.	0	0	0	0	0	0	0	0	0	0	0	0	0	0	0	0	0	0	0	0	0	0	0	0	0	0	0	0	0	0	0	0	0	0	0	0	0	0	0	0	0	0	0	0	0	0
Vigna.08G0392100.01	AT4G14740	FORKED-LIKE3 (FL3)	FORKED-LIKE family member, part of Group 1 (FKD1, FL1-FL3; Group 2 consists of FL4 and FL8 and Group 3 consists of FL5- FL7). May coordinate leaf size with vein density, where Group 1 members and Group 3 members have opposing functions.	17	181	357	227	227	524	21	65	13	216	198	195	27	34	46	50	48	36	33	11	37	12	32	39	44	26	12	50	27	32	56	76	48	24	15	21	144	106	213	289	611.034	256	170	204	78	395.001
Vigna.08G0392200.01	AT3G11690	NULL	hypothetical protein;(source:Araport11)	0	0	0	0	0	0	0	0	0	0	0	0	0	0	0	0	0	0	0	0	0	0	1	0	0	1	0	0	0	0	0	0	0	0	0	0	1	2	2	1	2	1	6	0	2	0
Vigna.08G0392300.01	AT5G43860	CHLOROPHYLLASE 2 (CLH2)	Encodes a chlorophyllase, the first enzyme in chlorophyll degradation. It catalyzes the hydrolysis of the ester bond to chlorophyllide and phytol. AtCLH2 has a typical signal sequence for the chloroplast. Gene expression does not respond to methyljasmonate, a known promoter of senescence and chlorophyll degradation.	0	65	158	63	27	78	0	0	0	42	41	22	56	39	87	119	89	101	56	43	113	16	65	48	42	24	24	92	32	185	21	68	91	47	38	18	0	1	6	4	8	5	0	4	0	29
Vigna.08G0392400.01	AT3G22830	HEAT SHOCK TRANSCRIPTION FACTOR A6B (HSFA6B)	member of Heat Stress Transcription Factor (Hsf) family	3	0	13	7	0	7	0	0	3	11	3	3	1	0	1	0	3	1	0	0	3	0	3	2	1	5	0	2	0	3	5	0	3	0	0	0	1	4	4	10	21	5	0	9	2	9
Vigna.08G0392500.01	AT1G04200	NULL	dyggve-melchior-clausen syndrome protein;(source:Araport11)	6.872	179.733	184.768	5.664	31.373	42.115	4	3	0	4.011	5.985	22.589	59.224	44.889	69.982	103.704	99.842	92.832	91.802	52.114	32.22	19.044	89.955	94.63	150.034	100.981	62.042	99.269	88.462	102.266	185.024	190.992	134.484	58.57	48.552	45.841	51.055	76.471	99.156	133.92	329.342	119.327	69.681	69.11	14.997	145.057
Vigna.08G0392600.01	AT4G23160	CYSTEINE-RICH RLK (RECEPTOR-LIKE PROTEIN KINASE) 8 (CRK8)	Encodes a cysteine-rich receptor-like protein kinase.	0	0	0	0	0	0	0	0	0	0	0	0.998	0	0	0	0	0	0	0	0	0	0	0	0	0	0	0	0	0	0	0	0	0	0	0	0	0	0	0	0	0	0	0	0	0	0
Vigna.08G0392700.01	AT1G12700	RNA PROCESSING FACTOR 1 (RPF1)	Encodes RNA PROCESSING FACTOR 1 (RPF1), a pentatricopeptide repeat (PPR) protein of the P-class containing canonical PPR-repeats. RPF1 is required for the 5?-end processing of the nad4 mRNA in mitochondria. Ler and other accessions impaired in processing of the nad4 mRNA 5&#8242;-end, contain a single nucleotide polymorphism (SNP) 807 nucleotides downstream of the predicted translation start codo…	7	0	8	2	5	8	0	7	1	7	11	9	4	1	0	2	4	1	4	1	3	1	5	6	4	10	12	4	6	9	5	0	10	0	4	4	13	48	68	50	131	57	66	44	8	46
Vigna.08G0392800.01	AT5G43810	ARGONAUTE 10 (AGO10)	Encodes Argonaute10, a member of the EIF2C (elongation initiation factor 2c)/ Argonaute class of proteins. Required to establish the central-peripheral organization of the embryo apex. Along with WUS and CLV genes, controls the relative organization of central zone and peripheral zone cells in meristems. Acts in embryonic provascular tissue potentiating WUSCHEL function during meristem developmen…	9	31	59	49	26	70	17.015	9	0	44	22	41	27	15	22	52	50	29	33	21	29	8	29	23	45	28	27	51	20	46	28	0	43	14	15	5	165	158	415.227	430.99	844	390	317	300.904	79	512.054
Vigna.08G0392900.01	AT2G33450	PLASTID RIBOSOMAL PROTEIN L28 (PRPL28)	Ribosomal L28 family;(source:Araport11)	25	1514.07	2323	244	571	627	70	37	22	190	155	141	537	465	588	422	506	440	751	449	321	192	587	472	196	140	131	225	163	360	219	158	357	147	97	88	141	179	207	210.437	513.001	307	177	155	19	197
Vigna.08G0393000.01				31	1	4	29	8	7	17	3	0	13	0	10	3	0	0	2	0	5	1	0	0	0	0	0	1	3	1	1	0	4	2	1	2	0	0	0	228	284	484	760.145	1422	663.533	472	470.302	248	582
Vigna.08G0393100.01	AT3G56800	CALMODULIN 3 (CAM3)	encodes a calmodulin	0	0	1	6	9	1	2	0	0	27	29	9	17	2	12	12	18	21	32	2	21	7	11	7	66	569	605	379	875	428	9	6	64	59	38	16	4	6	11	63	53	32	17	21	15	53
Vigna.08G0393200.01	AT3G55760	LIKE EARLY STARVATION (LESV)	hypothetical protein;(source:Araport11)	69	1991	4188.01	1505	2709	3569.05	408	344	134	1404	1666	1177	529	573	725	773	804	616	957	409	367	336	864	793	803	456	243	629	743	1160	825	481	980	399	315	384	124	134	370.045	505.986	942	476	194	288.001	117	680.885
Vigna.08G0393300.01	AT3G63410	ALBINO OR PALE GREEN MUTANT 1 (APG1)	Encodes a MPBQ/MSBQ methyltransferase located in the chloroplast inner envelope membrane. Mutant plants lack plastoquinone (PQ), suggesting that the APG1 protein is involved in the methylation step of PQ biosynthesis. The gene product is also involved in tocopherol (vitamin E) biosynthesis.	0	0	0	0	0	0	0	0	0	0	0	0	0	0	0	0	0	0	0	0	0	0	0	0	0	0	0	0	0	0	0	0	0	0	0	0	0	0	0	0	0	0	0	0	0	0
Vigna.08G0393400.01	AT3G22970	NULL	hypothetical protein (DUF506);(source:Araport11)	18	341.002	778	382	484	1052	83	202	59	512	470	513	21	31	30	74	66	49	39	17	26	23	60	47	56	20	11	35	23	32	70	13	72	39	11	30	137.075	88	243	263	646	339	252	256	133	614
Vigna.08G0393500.01	AT3G22990	LEAF AND FLOWER RELATED (LFR)	Armadillo-repeat containing protein. Involved in leaf and flower development. Located in nucleus. Broadly expressed throughout vegetative and floral tissues. LFR is functionally associated with AS2 to mediate leaf development.	23	125	257.55	101	91	172	15	25	4	126	151	121	105	95	101	144	151	139	133	58	94	46	135	104	112	117	80	295	348	409	100	77	130	81	59	47	153	313	499.628	561.607	1041.99	620.996	306	270	82	514.701
Vigna.08G0393600.01	AT5G43760	3-KETOACYL-COA SYNTHASE 20 (KCS20)	Encodes KCS20, a member of the 3-ketoacyl-CoA synthase family involved in the biosynthesis of VLCFA (very long chain fatty acids). The mRNA is cell-to-cell mobile.	0	7	10	97	39	23	1	6	4	28	24	93	26	14	23	34	24	20	13	16	51	0	4	7	87	47	41	12	12	23	17	19	6	2	3	6	2	7	9	13	16	19	0	7	7	12
Vigna.08G0393700.01	AT3G23000	CBL-INTERACTING PROTEIN KINASE 7 (CIPK7)	Encodes a serine/threonine protein kinase with similarities to CBL-interacting protein kinases, SNF1 and SOS2. The mRNA is cell-to-cell mobile.	55	112	361	134	136	278	149	87	46	295	251	148	338	284	482	846	774	853	314	82	54	36	181	142	176	227	198	556	3348	1424	210	1726	175	100	86	81	507	422	857.758	937.001	2257.81	1085	706	890.267	610	2444.72
Vigna.08G0393800.01	AT4G32050	NULL	neurochondrin family protein;(source:Araport11)	14	38	98	17	12	40	1	3	3	25	26	14	10	12	13	16	24	10	14	11	15	10	17	21	33	34	15	57	61	66	12	44	32	15	4	13	73	101	175.619	140	326.133	209	204	109	17	168
Vigna.08G0393900.01	AT2G32320	ICARUS2 (ICA2)	Interacts genetically with its homolog ICA1; alters growth and flowering time plasticity in relation to temperature. Mutants display effects on growth, flowering and plant development, and ploidy level depending on ambient temperature (effects specific at >27C).	3	15	28	16	12	24	0	1	6	7	7	6	8	6	6	20	17	6	11	5	10	5	8	14	8	9	11	20	35	31	1	144	13	10	8	3	22	19	60	42	107	63	13	35	12	63
Vigna.08G0394000.01	AT3G25440	LAG ONE HOMOLOGUE 1 (LOH1)	RNA-binding CRS1 / YhbY (CRM) domain protein;(source:Araport11)	14	43	139.655	20.662	45	190.741	0	23	19	5	58.026	90	17.845	2	9.694	13.828	25.307	13.414	20	14	10	8	21.856	23	29.047	21.797	11.685	40.873	27.891	47.56	19.789	104.621	27	32.71	12	3.465	30.009	25.712	66.837	59	148.347	139.655	19	54	12	85.035
Vigna.08G0394100.01	AT3G23020	PENTATRICOPEPTIDE REPEAT (PPR) CONTAINING PROTEIN 30 (PPR30)	Encodes a chloroplast nucleoid-localized protein whose absence leads to broadly impaired plastid gene expression and chloroplast development.	18	52	96	163	102	220	16	39	5	94	109	37	7	10	16	12	10	6	16	4	6	5	9	7	5	2	2	9	6	20	3	1	9	7	19	3	28	51	88	78	228.002	116	85	56	19	71
Vigna.08G0394200.01	AT4G14570	ACYLAMINO ACID-RELEASING ENZYME (AARE)	Encodes an acylamino acid-releasing enzyme (AARE) catalyzing the N-terminal hydrolysis of N[alpha]-acylpeptides to release N[alpha]-acylated amino acids The mRNA is cell-to-cell mobile.	31	139	229	49	56	107	18	16	4	64	63	40	48	40	74	57	79	49	63	37	53	14	31	24	82	78	58	76	79	133	41	121	45	24	25	14	134	266	436	419	959.445	620.267	312	239	66	378
Vigna.08G0394300.01	AT4G14570	ACYLAMINO ACID-RELEASING ENZYME (AARE)	Encodes an acylamino acid-releasing enzyme (AARE) catalyzing the N-terminal hydrolysis of N[alpha]-acylpeptides to release N[alpha]-acylated amino acids The mRNA is cell-to-cell mobile.	4	31	59	38	51.997	91	0	18	3	36	34	31	14	15	11	25	34	17	7	6	17	6	17	8	12	10.014	5	13	9	17	21	0	8	8	10	3	51	72.004	170.964	187.72	336.272	224.297	67	62.006	19.996	146.935
Vigna.08G0394400.01	AT5G43750	PHOTOSYNTHETIC NDH SUBCOMPLEX B 5 (PnsB5)	NAD(P)H dehydrogenase 18;(source:Araport11)	1	238	411	45	96	132	0	6	0	40	16	15	173	124	209	229	238	181	130	68	214	47	90	100	37	12	22	35	21	62	46	873	45	33	12	17	5	6	7	5	14	6	0	3	0	4
Vigna.08G0394500.01	AT2G23770	LYSM-CONTAINING RECEPTOR-LIKE KINASE 4 (LYK4)	Encodes a putative LysM-containing receptor-like kinase LYK4. Shares overlapping function with LYK5 in mediating chitin-triggered immune responses. Based on protein sequence alignment analysis, it was determined as a pseudo kinase due to a lack of the ATP-binding P-loop in the kinase domain.	4	27	179	65	59	169	45	52	36	345	358	113	18	6	22	12	17	9	19	1	9	2	7	3	52	72	101	81	200	150	17	0	45	25	20	19	54.01	82	142.673	151	269.212	191.504	61	71	57	210.02
Vigna.08G0394600.01	AT2G01730	CLEAVAGE AND POLYADENYLATION SPECIFICITY FACTOR 73 KDA SUBUNIT-II (CPSF73-II)	a homolog of cleavage and polyadenylation specificity factor that plays an essential role in the development of female gametophyte and embryo	3.848	33	100.994	26.114	28.569	89.475	20	5	0.983	26.237	40.209	24.469	9.06	5.416	16.015	25.047	33.573	20.749	17.299	6.267	22	13.006	25.665	21.002	51.021	31.668	32.016	54.145	65.833	75.753	29.11	34	47.06	36.074	20.993	17	40.856	72.481	124.247	157.569	272.7	156.556	86.933	82.173	29.846	194.008
Vigna.08G0394700.01	AT5G43700	AUXIN INDUCIBLE 2-11 (ATAUX2-11)	Auxin inducible protein similar to transcription factors.	14	59	84	82	68	167	60	15	2	56	73	172	27	16	32	40	49	39	45	22	20	17	24	36	37	57	20	73	76	66	21	372	27	11	9	7	49	111	169.157	202	312.014	218.049	68	106.542	38	144
Vigna.08G0394800.01				0	0	0	0	0	0	0	0	0	0	0	1	0	0	0	0	0	0	0	0	0	0	0	0	0	0	0	0	0	0	0	0	0	0	0	0	0	0	0	0	0	0	0	0	4.215	0
Vigna.08G0394900.01				0	0	0	0	1.55	6.244	0	0	0	0	1.437	0	0	0	0	0	0	0	0	0	0	0	0	0	0	0	0	0	0	0	0	0	0	0	0	0	5.419	0	0	0	3.31	0	0	0	6.717	0
Vigna.08G0395000.01	AT1G15480	PRECOCIOUS1 (POCO1)	PPR motif containing protein. Found in mitochondria. Mutants flower early and have reduced levels of the ABI5, a regulator of FLC expression.	0	0	0	0	0	0	0	0	0	0	0	0	0	2.976	1.169	0	0	1.073	0	0	0	0	0	0	0	0	0	0	1.063	0	0	0	0	0	0	0	0	0	0	1.275	0	0	0	0	0	0
Vigna.08G0395100.01	AT1G15480	PRECOCIOUS1 (POCO1)	PPR motif containing protein. Found in mitochondria. Mutants flower early and have reduced levels of the ABI5, a regulator of FLC expression.	0	0	0	0	0	0	0	0	0	2	9	0	0	0	0	2	4	4	7	3	7	3	7	6	0	0	0	0	0	0	3	0	1	1	4	0	1	4	7	4	14	3	50	59	24	75
Vigna.08G0395200.01	AT3G01680	SIEVE-ELEMENT-OCCLUSION-RELATED 1 (SEOR1)	Encodes a protein localized to phloem filaments that is required for phloem filament formation. The mRNA is cell-to-cell mobile.	31	0	5	93	9	2	18	0	1	40	3	71	29	36	64	66	66	58	32	21	5	23	17	20	45	13	16	30	22	34	20	170	21	13	6	9	336	332	1453.28	1737.95	2843.35	1103.16	966	840.245	204	1449.2
Vigna.08G0395300.01	AT3G01680	SIEVE-ELEMENT-OCCLUSION-RELATED 1 (SEOR1)	Encodes a protein localized to phloem filaments that is required for phloem filament formation. The mRNA is cell-to-cell mobile.	8	1	1	33	1	3	1	0	0	4	0	26	12	17	50	32	21	17	2	1	2	2	7	3	22	12	5	4	10	23	5	77	4	1	1	4	110	57	324	442.019	815.252	292.287	185	159	32	284.027
Vigna.08G0395400.01	AT5G43650	(BHLH92)	basic helix-loop-helix (bHLH) DNA-binding superfamily protein;(source:Araport11)	0	0	0	0	1	3	0	0	0	0	2	0	0	0	0	0	1	0	0	0	0	0	0	0	4	12	5	3	1	6	0	0	4	0	0	4	0	0	2	6	2	1	0	2	0	5
Vigna.08G0395500.01	AT5G17540	NULL	HXXXD-type acyl-transferase family protein;(source:Araport11)	6	84	313	62	53	477	105	142	88	759	967.788	135	182	85	307	83	105	80	714	36	23	46	231	163	570	1362	927	154	34	161	148	405	755	39	32	139	79	34	189	149	355	118	11	59	19	154
Vigna.08G0395600.01	AT5G35970	NULL	P-loop containing nucleoside triphosphate hydrolases superfamily protein;(source:Araport11)	30	1153	2961.47	187.001	376	639.003	100	53	13	146	115	113	109	59	118	103	109	70	241	56	2	53	200	211	143	80	79	77	52	144	148	35	323	63	48	93	41	46	102	84	217	147	48	53	18	164
Vigna.08G0395700.01	AT5G17560	HOMOLOG OF E.COLI BOLA 4 (BOLA4)	BolA-like family protein;(source:Araport11)	26	429	800	127	167	245	52	17	2	150	179	63	336	268	531	451	439	309	583	274	318	128	475	350	120	153	137	222	199	548	152	476	363	128	114	67	131	291	352	357	893.292	556	141	278	51	411
Vigna.08G0395800.01	AT2G44160	METHYLENETETRAHYDROFOLATE REDUCTASE 2 (MTHFR2)	methylenetetrahydrofolate reductase MTHFR2 mRNA, complete The mRNA is cell-to-cell mobile.	87	331	564	322	201.055	309	29	38	9	197	199	218	264	246	399	400	405	372	422	247	303	97	256	235	296	403	360	134	104	188	158	127	264	74	63	54	687.781	1445.22	2372.58	2057.49	4190.87	2727.15	1189.5	1187.12	283	1574
Vigna.08G0395900.01	AT2G44880	ABA HYPERSENSITIVE GERMINATION 11 (AHG11)	Pentatricopeptide repeat (PPR-like) superfamily protein;(source:Araport11)	0	0	0	0	0	0	0	0	0	0	0	0	0	0.995	0	2.007	0	0	0	0	0	0	0	0	0	0	0	0	0	0	0	0	0	0	5.231	0	0	0	0	0	0	0	0	0	0	0.97
Vigna.08G0396000.01				0	0	0	0	0	0	0	0	0	0	0	0	0	0	0	0	0	0	0	0	0	0	0	0	0	0	0	0	0	2	0	0	0	0	0	0	0	0	0	0	0	0	0	0	0	0
Vigna.08G0396100.01	AT5G47360	NULL	Tetratricopeptide repeat (TPR)-like superfamily protein;(source:Araport11)	5.487	57.326	79.911	35.354	45.148	62.194	0	3	0	25.911	20.128	16.188	50.088	40.429	39.214	69.679	71.446	29.672	61.189	32.899	49.654	14.668	33.757	44.314	28.696	24.04	15.944	29.949	22	60.51	35.628	89	54.765	33	16.138	8.034	40.977	65.825	100.967	77.855	217.6	151.999	64.584	68.249	5.939	97.627
Vigna.08G0396200.01	AT1G22620	SUPPRESSOR OF ACTIN 1 (SAC1)	SAC domain phosphoinositide (3,5)P2 phosphatase. Colocalized with a Golgi Marker. Required for normal cell morphogenesis, cell wall synthesis, and actin organization.	15.346	53.278	434.142	154.372	144.513	354.847	89.873	72.746	18.954	161.759	163.889	140.098	52.865	55.688	51.566	109.586	99.369	96.603	77.989	43.654	93.676	21.644	95.162	68.896	122.993	133.92	115.865	272.687	361.195	342.124	139.055	430.745	183.854	140.131	76.071	52.063	128.225	182.362	362.029	294.958	703.835	453.605	119.726	228.461	46.392	431.807
Vigna.08G0396300.01	AT3G09040	MITOCHONDRIAL RNA EDITING FACTOR 12 (MEF12)	Pentatricopeptide repeat (PPR) superfamily protein;(source:Araport11)	0	5.04	2.143	1.12	2.096	2.321	0	0	0	0	0	2.487	3.029	2	0	1.013	3.052	1.008	1	0	5.561	0	3.048	2.006	0	2	1	2.066	1.003	8.079	0	0	1.002	0	0	0	10.768	39.805	54.878	70.807	94.553	106.329	33.523	35.858	0	1.807
Vigna.08G0396400.01	AT4G09350	NADH DEHYDROGENASE-LIKE COMPLEX T (NdhT)	Chaperone DnaJ-domain superfamily protein;(source:Araport11)	20.576	150.96	496.623	118.829	165.904	394.658	22	43	4	142.967	169	77.513	236.971	198	339	303.954	335.948	282.992	315	159	43.439	116	291.952	353.994	164	134	87	232.934	269.997	389.921	157	2198	372.998	77	56	102	28.434	40.455	109.985	49.164	195.058	95.9	41.477	46.145	16.837	128.872
Vigna.08G0396500.01	AT1G35470	RAN-BINDING PROTEIN IN THE MICROTUBULE-ORGANIZING CENTRE (RANBPM)	Encodes a homologue of human RanBPM that belongs to the uncharacterized family of plant SPRY, LisH, CTLH and CRA domain-containing proteins.	93	211	584	208	386	872	321	254	168	501	749	551	47	29	25	55	42	38	56	26	37	11	59	45	51	67	66	81	71	123	72	298	106	39	24	24	107	229	288.033	352	759	508.995	170	270.047	69	404
Vigna.08G0396600.01				0	0	0	0	0	0	0	0	0	0	0	0	0	0	0	0	0	0	0	0	0	0	0	0	0	0	0	0	0	0	0	0	0	0	0	0	0	0	0	0	0	0	0	0	0	0
Vigna.08G0396700.01	AT3G12340	NULL	FKBP-like peptidyl-prolyl cis-trans isomerase family protein;(source:Araport11)	76	119	1066	164	164	1007.38	215	215	143	828	1085	402	59	45	84	134	91	89	135	49	66	22	84	85	243	214	143	146	59	153	231	275	364	146	116	78	351.046	1045	704.246	750.002	2135.15	1078.78	520	781.909	266	1009.77
Vigna.08G0396800.01				0	0	0	0	2	0	0	0	0	0	0	3	0	0	0	0	0	0	0	0	1	0	0	0	1	0	0	0	0	0	0	0	0	0	0	0	0	0	0	0	1	0	0	0	0	0
Vigna.08G0396900.01	AT1G22850	NULL	SNARE associated Golgi protein family;(source:Araport11)	25	794	2231.01	117	265.001	582	23	56	26	170	215	142	224	157	230	300	317	242	335	178	109	81	275	296	145	79	73	113	84	170	208	414	335	123	86	102	42	49	98.001	101	246	135	93	54	26	158
Vigna.08G0397000.01	AT1G35530	FANCONI ANEMIA COMPLEMENTATION GROUP M (FANCM)	Encodes FANCM, a highly conserved helicase that functions as a major factor limiting meiotic crossover formation. It is not directly involved in the repair of DNA lesions but suppresses spontaneous somatic homologous recombination via a RecQ helicase (At-RECQ4A)-independent pathway.	13	3	8	3.005	9	6	0	0	0	4	3	3	2	0	3	4	2	2	7	6	0	2	1	1	3	3	5	2	0	4	4	0	4	0	0	0	48	142	174	168.999	416.441	257.084	91	154	27	134
Vigna.08G0397100.01	AT2G35800	S-ADENOSYL METHIONINE TRANSPORTER-LIKE (SAMTL)	Encodes a predicted calcium-dependent S-adenosyl methionine carrier.	0	0	0	0	0	0	0	0	0	0	0	0	0	0	0	0	0	0	0	0	0	0	0	0	0	0	0	0	0	0	0	0	0	0	0	0	0	0	0	0	0	1	0	0	0	0
Vigna.08G0397200.01	AT1G35530	FANCONI ANEMIA COMPLEMENTATION GROUP M (FANCM)	Encodes FANCM, a highly conserved helicase that functions as a major factor limiting meiotic crossover formation. It is not directly involved in the repair of DNA lesions but suppresses spontaneous somatic homologous recombination via a RecQ helicase (At-RECQ4A)-independent pathway.	0	0	0	0	0	0	0	0	0	0	0	0	0	0	0	0	0	0	0	0	0	0	0	0	0	0	0	0	0	0	0	0	0	0	0	0	0	0	0	0	2.558	0	0	0	0	0
[truncated: 26 more columns]

## Sheet: S9,10
Supplemental Table 9. Mean log2-centered cpm of the genes within QTL (V. nakashimae genome as a reference) and differentially expressed* in at least one of the three experiments in the leaf.
	Experiment 1					Experiment 2					Experiment 3
	JP254478	JP254478	JP247291	JP247291		JP254478	JP254478	JP247291	JP247291		JP254478	JP254478	JP247291	JP247291
	Cont	Salt	Cont	Salt		Cont	Salt	Cont	Salt		Cont	Salt	Cont	Salt
Vigna.08G0381700.01	0.392844	0.281446	-0.419608	-0.254682		0.11117	-0.523476	0.665222	-0.252916		-0.0116538	-0.418062	0.662258	-0.232542
Vigna.08G0381800.01	-1.43939	-0.287073	1.38488	0.341581		-0.493257	0.279095	0.532494	-0.318332		1.10134	0.0339603	-1.27116	0.135855
Vigna.08G0382100.01	-0.330931	0.240546	-0.3525	0.442885		0.480671	-0.0798762	0.446574	-0.847369		2.0322	1.42869	-1.79592	-1.66497
Vigna.08G0382200.01	0	0	0	0		0.0971987	0.0421714	0.307264	-0.446634		0.753741	-0.328383	0.0438576	-0.469215
Vigna.08G0382400.01	0.0971302	-0.0489238	0.091138	-0.139344		0.159162	0.217747	-0.169327	-0.207581		0.446587	0.0959357	-0.374427	-0.168095
Vigna.08G0382500.01	0.18331	-0.0362999	-0.525038	0.378027		-0.79499	0.0823641	0.117585	0.595041		0	0	0	0
Vigna.08G0382600.01	-0.806886	-0.570561	-0.547763	1.92521		0	0	0	0		0	0	0	0
Vigna.08G0382800.01	-0.0624494	-0.287648	0.474963	-0.124865		0.0676577	0.0805352	-0.0216578	-0.126535		0.283266	-0.56944	-0.218306	0.50448
Vigna.08G0382900.01	0	0	0	0		-0.03773	0.144341	0.125974	-0.232585		0	0	0	0
Vigna.08G0383000.01	0.171016	0.101304	0.159047	-0.431366		-0.00466025	-0.177409	0.284163	-0.102094		-0.175657	0.610788	-1.10646	0.671327
Vigna.08G0383100.01	0	0	0	0		0.28991	0.0890319	-0.833594	0.454651		0	0	0	0
Vigna.08G0383200.01	-0.324414	-0.297531	0.25745	0.364495		-0.170279	0.119687	-0.361942	0.412534		0	0	0	0
Vigna.08G0383400.01	0	0	0	0		0.0135294	0.404942	-0.328679	-0.0897928		0	0	0	0
Vigna.08G0383500.01	-0.135799	-0.417317	0.524649	0.0284672		-0.131512	-0.297582	0.145495	0.283599		0.272789	-0.371705	-0.147861	0.246778
Vigna.08G0383700.01	0.146433	-0.133474	0.0127249	-0.0256833		-0.0331531	-0.0668819	-0.044428	0.144463		0.347122	-0.287005	0.226388	-0.286504
Vigna.08G0384000.01	-0.725239	0.183448	0.548536	-0.00674551		-0.490758	0.0429306	0.613013	-0.165186		0.255668	0.170342	-0.821141	0.395131
Vigna.08G0384300.01	0.479332	-0.228135	-0.0729824	-0.178215		0.1827	0.039536	-0.198748	-0.0234877		-0.0320823	0.173172	-0.062002	-0.0790875
Vigna.08G0384700.01	0	0	0	0		1.06811	2.75723	-1.79223	-2.03311		0	0	0	0
Vigna.08G0384800.01	0.215375	0.257503	-0.106399	-0.366479		0.553407	1.84505	-0.504003	-1.89446		0	0	0	0
Vigna.08G0384900.01	0.170243	-0.115808	0.236575	-0.29101		0.0690951	-0.155947	0.0755621	0.0112894		0.0517406	-0.206864	-0.0238266	0.17895
Vigna.08G0385000.01	0.180909	0.579417	-0.742449	-0.0178769		0.342934	0.25024	-1.20439	0.611218		-0.0725741	-0.717875	0.943784	-0.153335
Vigna.08G0385200.01	0	0	0	0		0.0600902	-0.0159171	0.250795	-0.294968		0	0	0	0
Vigna.08G0385300.01	-0.0102487	0.273794	-0.139186	-0.124359		0.0764329	0.0900731	-0.0429966	-0.123509		0.0879881	0.28061	0.135906	-0.504504
Vigna.08G0385500.01	-0.094922	-0.2037	0.385068	-0.0864466		-0.271606	0.026113	-0.119692	0.365185		-0.347961	0.194848	0.313426	-0.160313
Vigna.08G0385800.01	0.680639	-0.0279364	-0.398575	-0.254128		0.7045	1.48116	-0.70857	-1.47709		0.194829	1.02919	-0.400252	-0.823768
Vigna.08G0386000.01	0	0	0	0		1.19927	2.41492	-1.57639	-2.0378		0	0	0	0
Vigna.08G0386200.01	-0.29912	0.705514	-0.0476881	-0.358705		0.280035	0.0532982	-0.196916	-0.136417		0	0	0	0
Vigna.08G0386300.01	0.0720577	0.495072	-0.368192	-0.198937		-1.02529	-0.180048	0.679045	0.526292		0.245604	1.75865	-1.69281	-0.311442
Vigna.08G0386400.01	0	0	0	0		-0.167787	0.845228	-0.0689965	-0.608445		0	0	0	0
Vigna.08G0386500.01	-0.0247103	-0.202695	0.0860233	0.141382		0.217279	0.569228	-0.0845286	-0.701978		0.36249	0.139823	-0.120524	-0.38179
Vigna.08G0386800.01	0.571117	0.185887	-0.73672	-0.0202847		0.539108	0.0135125	-0.0589216	-0.493699		-0.542499	-0.109142	0.142404	0.509237
Vigna.08G0386900.01	0.852056	0.0599449	-0.637289	-0.274712		-0.320055	-0.209996	0.251027	0.279024		-0.109938	0.105856	-0.3044	0.308482
Vigna.08G0387300.01	0	0	0	0		-0.0987875	-0.0408318	0.263009	-0.123389		1.42067	0.413311	-1.04688	-0.787105
Vigna.08G0387400.01	0.233465	-0.0785536	-0.166907	0.0119956		1.37052	1.6445	-1.58039	-1.43463		-0.274816	-0.0692702	0.361789	-0.0177026
Vigna.08G0387500.01	-0.0108502	-0.0494268	-0.293466	0.353743		-0.379456	0.392541	-0.476776	0.463691		0.457246	-0.175218	-0.692803	0.410776
Vigna.08G0387600.01	0.0331102	-0.670187	0.0856114	0.551465		-0.0998805	0.414885	0.364638	-0.679643		1.20939	0.32615	-1.24584	-0.289702
Vigna.08G0387700.01	0.269471	-0.207803	-0.148489	0.0868213		-0.171484	-0.190759	0.12427	0.237973		-0.215662	-0.694938	0.566191	0.344409
Vigna.08G0387800.01	0.302378	0.121448	-0.441726	0.0179004		0.316566	0.715861	-0.115305	-0.917121		0.606549	-0.037886	-0.667	0.0983367
Vigna.08G0388000.01	1.33652	0.225235	-0.96521	-0.596542		0.673423	-0.355418	0.712346	-1.03035		-0.895859	-0.43308	1.00953	0.319414
Vigna.08G0388200.01	0.224502	-0.321506	0.337511	-0.240507		-0.149761	-0.226578	0.446491	-0.0701517		-0.140743	-0.233554	0.587883	-0.213586
Vigna.08G0388300.01	-0.753837	0.103706	0.175165	0.474966		-0.257032	0.299709	0.108771	-0.151447		-0.223156	0.0132314	0.434944	-0.22502
Vigna.08G0388400.01	0	0	0	0		1.31796	1.90665	-1.68297	-1.54163		0	0	0	0
Vigna.08G0388500.01	0	0	0	0		0.372615	0.558105	-0.512637	-0.418084		0	0	0	0
Vigna.08G0388600.01	-0.546855	-0.36951	0.652473	0.263892		-0.142307	-0.32828	0.361817	0.10877		-0.0477373	-0.0822091	-0.406236	0.536182
Vigna.08G0388700.01	-1.38931	0.466713	0.627705	0.294891		0.193646	0.299707	-0.0743742	-0.418979		-0.233321	0.716912	-0.102487	-0.381105
Vigna.08G0388800.01	0.491829	0.140828	-0.594263	-0.0383938		0.050358	0.025499	-0.00910542	-0.0667515		-0.585753	-0.0134124	0.797258	-0.198093
Vigna.08G0389000.01	-1.12523	1.76601	-1.16012	0.519339		0.59144	0.823371	-1.04738	-0.367434		0.461313	0.807947	-1.24099	-0.028275
Vigna.08G0389100.01	0.432425	-0.116698	-0.113615	-0.202112		0.186445	-0.170874	-0.00379212	-0.0117789		-0.339161	-0.294417	0.411358	0.22222
Vigna.08G0389300.01	0	0	0	0		1.00014	1.30959	-1.4722	-0.837531		0	0	0	0
Vigna.08G0389600.01	0.189771	0.268296	-0.546471	0.0884048		-0.266135	0.579393	0.281253	-0.594511		0.322527	-0.376451	0.0942077	-0.0402841
Vigna.08G0389900.01	0.42395	0.12963	-0.474637	-0.0789436		-0.146619	0.620537	0.251225	-0.725143		0.599653	-1.17349	0.897797	-0.323961
Vigna.08G0390000.01						0.90935	1.56263	-0.868498	-1.60348		0	0	0	0
Vigna.08G0390300.01	0.296881	-0.0134194	0.100802	-0.384264		0.318784	0.0678706	-0.219347	-0.167308		-0.175799	-0.0439696	0.265968	-0.0461996
Vigna.08G0390400.01	0.475097	-0.090424	0.156401	-0.541074		0.235527	-0.40143	0.0836711	0.0822316		0.317587	-0.0951107	0.254811	-0.477287
Vigna.08G0390600.01	0	0	0	0		-1.36423	0.57927	-1.07937	1.86432		0	0	0	0
Vigna.08G0390900.01	0	0	0	0		0.283767	0.49509	-0.318693	-0.460164		0	0	0	0
Vigna.08G0391000.01	-0.00579052	0.0171253	-0.417335	0.406		0.576286	-0.368547	0.123229	-0.330968		0.383029	-1.00621	0.568918	0.0542668
Vigna.08G0391100.01	0.796398	-0.30485	-0.427179	-0.0643679		0.0611827	-0.0971162	0.152032	-0.116098		0.07333	-0.434631	0.127459	0.233842
Vigna.08G0391200.01	0	0	0	0		0.617025	0.200566	-0.509016	-0.308575		0	0	0	0
Vigna.08G0391500.01	-0.437649	-0.233817	0.0762951	0.59517		-0.0431983	0.28933	-0.208192	-0.0379395		0.980011	1.12081	-1.24431	-0.856513
Vigna.08G0391600.01	0.413319	-0.136922	0.106806	-0.383203		-0.139077	-0.146282	-0.0153463	0.300706		-0.467161	0.42433	0.170826	-0.127996
Vigna.08G0392100.01	-0.313775	0.647031	-0.535968	0.202712		0.185978	0.0109361	-0.252944	0.0560293		-0.342582	-0.571936	0.597569	0.316949
Vigna.08G0392300.01	0.328314	0.674849	-1.30502	0.301852		-0.0677252	0.22608	0.180424	-0.33878		-0.560748	0.079423	-0.0402206	0.521545
Vigna.08G0392400.01	0	0	0	0		-0.15993	-0.0168821	-0.0400597	0.216872		0	0	0	0
Vigna.08G0392500.01	1.37193	-0.0703889	-0.753405	-0.548138		-0.133306	0.120386	-0.141895	0.154815		0.0462362	-0.749418	0.569806	0.133376
Vigna.08G0392700.01	0	0	0	0		-0.328844	-0.279701	0.0803966	0.528149		0	0	0	0
Vigna.08G0392800.01	0.0364963	0.273369	-0.386172	0.0763063		-0.250365	0.211918	0.18457	-0.146123		0.532082	-0.028128	-0.495434	-0.00851984
Vigna.08G0392900.01	1.01213	0.507803	-0.734146	-0.785785		0.233248	-0.506004	0.1656	0.107156		-0.173397	-0.355648	0.177377	0.351669
Vigna.08G0393000.01	0	0	0	0		0.102362	0.432249	-0.19657	-0.338041		0	0	0	0
Vigna.08G0393100.01	0	0	0	0		-0.336397	0.116073	0.212664	0.00765988		1.48663	1.53926	-2.49994	-0.525945
Vigna.08G0393200.01	-0.366273	0.684666	-0.298175	-0.0202183		0.000717526	-0.259611	-0.124731	0.383624		-0.315964	-0.261747	0.151384	0.426327
Vigna.08G0393400.01	-0.797476	0.41368	0.0951854	0.288611		-0.384669	0.252059	-0.370992	0.503602		-0.272139	-0.681321	0.285489	0.66797
Vigna.08G0393500.01	0.24416	0.142937	-0.767534	0.380437		-0.0165446	-0.016735	-0.0949724	0.128252		-0.245534	0.690378	-0.490786	0.0459427
Vigna.08G0393600.01	-0.958191	0.669767	-0.280538	0.568963		0.571226	0.383625	0.779455	-1.73431		1.66985	-0.597448	-0.324635	-0.747764
Vigna.08G0393700.01	-0.322131	-0.401369	0.699743	0.023756		0.606431	1.27328	-0.981447	-0.898262		-0.648993	1.31508	0.106884	-0.772966
Vigna.08G0393800.01	0.732714	-0.149614	-0.5111	-0.0719999		-0.207793	-0.284049	0.0270747	0.464767		0.039865	0.427162	-0.165063	-0.301964
Vigna.08G0393900.01	0.120911	0.189996	-0.0238649	-0.287042		-0.302343	0.0438739	0.0040115	0.254458		-0.364647	0.226566	0.145559	-0.00747788
Vigna.08G0394000.01	0.159515	0.112123	-0.0454265	-0.226212		-0.652853	-0.125418	0.186347	0.591924		-0.248333	-0.130872	0.394852	-0.0156463
Vigna.08G0394100.01	-0.364731	0.733108	-0.254854	-0.113522		0.291848	-0.30657	-0.0693512	0.0840724		0	0	0	0
Vigna.08G0394200.01	0.797035	-0.100208	-0.442927	-0.2539		0.285478	-0.0177356	0.296806	-0.564548		0.399641	-0.0191218	-0.0522436	-0.328275
Vigna.08G0394300.01	-0.192812	0.523226	-0.378542	0.048128		0.0507152	0.358273	-0.338217	-0.0707708		-0.0132648	-0.179422	-0.24411	0.436797
Vigna.08G0394400.01	0.994146	0.819019	-1.32551	-0.487657		0.30961	0.162552	-0.0205978	-0.451564		-0.693874	-0.764408	1.40436	0.0539232
Vigna.08G0394500.01	-1.26457	-0.406708	0.675675	0.995605		0.667886	0.109276	-0.190857	-0.586305		0.726191	0.802682	-1.56761	0.0387353
Vigna.08G0394600.01	0.041487	0.22474	-0.24484	-0.0213876		-0.650632	0.1799	-0.122796	0.593529		-0.0164665	-0.0355252	-0.273148	0.325139
Vigna.08G0394700.01	-0.328448	0.28663	-0.236288	0.278106		-0.219551	0.0545047	0.0154262	0.14962		0.0229181	0.2229	0.550592	-0.79641
Vigna.08G0395100.01	0	0	0	0		-1.29759	-0.178252	0.661697	0.814146		0	0	0	0
Vigna.08G0395200.01	-0.0748297	0.0721554	-0.302767	0.305442		0.432125	0.536444	-0.783368	-0.185201		-0.0313631	-0.377933	0.627441	-0.218146
Vigna.08G0395300.01	0.100653	0.18788	-0.402305	0.113772		1.25915	0.819596	-1.45388	-0.624872		0.407063	-0.23847	0.412444	-0.581037
Vigna.08G0395500.01	-1.33181	-0.841985	1.09705	1.07674		0.608333	-0.814827	-0.279387	0.485881		2.1029	-1.84107	0.546818	-0.808654
Vigna.08G0395600.01	1.19716	0.323741	-0.521035	-0.999868		0.217154	-0.281339	-1.02064	1.08483		0.101912	-0.86908	0.198221	0.568947
Vigna.08G0395700.01	0.94216	0.240016	-1.02836	-0.153817		0.0818911	-0.325207	0.188938	0.0543776		-0.428907	-0.158991	0.442247	0.145651
Vigna.08G0395800.01	0.668813	0.313567	-0.994708	0.0123286		0.0753594	-0.0461068	0.248005	-0.277258		1.18263	-0.923346	-0.0380293	-0.221254
Vigna.08G0395900.01	0	0	0	0		0.122284	0.122827	-0.122556	-0.122556		0	0	0	0
Vigna.08G0396100.01	0.505841	0.613252	-1.0261	-0.0929943		0.0702749	-0.146122	0.250613	-0.174766		-0.334727	-0.491756	0.637042	0.189441
Vigna.08G0396200.01	-0.641376	0.232567	0.426368	-0.0175585		-0.282376	0.106735	0.140039	0.0356024		-0.395231	0.158371	0.194649	0.042211
Vigna.08G0396400.01	0.244015	0.506906	-0.723605	-0.0273157		0.219241	-0.0197691	-0.642924	0.443452		-0.622204	-0.219742	1.13595	-0.294007
Vigna.08G0396500.01	-0.772801	-0.398724	0.98268	0.188846		-0.118563	-0.192194	0.159793	0.150964		-0.130692	-0.378486	0.704068	-0.194891
Vigna.08G0396700.01	-0.696432	-0.683397	0.783668	0.596161		-0.20125	0.025136	0.189401	-0.0132873		0.268196	-1.31375	0.570051	0.475505
Vigna.08G0396900.01	0.976471	0.080412	-0.658896	-0.397987		-0.052666	-0.0777207	-0.0781315	0.208518		-0.521034	-0.996008	0.905508	0.611534
*compared between the two accessions under salt stress.
Supplemental Table 10. Mean log2-centered cpm of the genes within QTL (V. nakashimae genome as a reference) and differentially expressed* in at least one of the three experiments in the root.
	Experiment 1					Experiment 2					Experiment 3
	JP254478	JP254478	JP247291	JP247291		JP254478	JP254478	JP247291	JP247291		JP254478	JP254478	JP247291	JP247291
	Cont	Salt	Cont	Salt		Cont	Salt	Cont	Salt		Cont	Salt	Cont	Salt
Vigna.08G0381700.01	-0.0175341	0.00119734	0.222485	-0.206148		-0.0957159	0.319614	-0.0424996	-0.181398		-0.135757	0.0792164	0.249504	-0.192963
Vigna.08G0381800.01	0.447748	-0.350802	0.288146	-0.385092		0.77967	1.17404	-0.373616	-1.58009		0	0	0	0
Vigna.08G0382000.01	0	0	0	0		0	0	0	0		-0.807609	-0.760432	0.964781	0.603261
Vigna.08G0382100.01	0	0	0	0		0.571693	0.0553488	-0.307388	-0.319655		0.20401	-0.688534	0.682298	-0.197774
Vigna.08G0382200.01	-0.530832	0.318274	-0.250531	0.46309		-0.459538	0.218014	0.256792	-0.0152676		-0.128658	-0.599707	0.256369	0.471996
Vigna.08G0382400.01	-0.0340748	-0.152334	0.32708	-0.140671		0.0722399	-0.194615	0.0566352	0.0657404		-0.250378	0.614728	-0.509162	0.144812
Vigna.08G0382500.01	-0.659211	-0.15445	-0.0312308	0.844892		-0.298357	-0.0368843	0.0668842	0.268357		-0.269077	-0.571934	0.0215374	0.819473
Vigna.08G0382800.01	-0.249339	0.0884144	0.00597762	0.154947		-0.049917	0.163466	-0.283361	0.169813		-0.0781862	-0.546234	0.0283117	0.596109
Vigna.08G0382900.01	0.104299	0.139761	-0.166912	-0.0771482		-0.241939	0.294256	0.0429197	-0.0952363		0	0	0	0
Vigna.08G0383000.01	-0.127802	0.0460402	0.177527	-0.0957654		0.0862655	0.0113046	0.0741713	-0.171741		0.0636231	0.255091	-0.298098	-0.0206159
Vigna.08G0383100.01	0	0	0	0		0.777517	0.296181	-0.437203	-0.636495		0	0	0	0
Vigna.08G0383200.01	-0.486623	-0.0746301	0.455023	0.10623		-0.34158	-0.673359	0.776388	0.238551		0.784789	-1.09815	0.129735	0.18363
Vigna.08G0383300.01	-0.335892	0.319248	0.142613	-0.125969		0	0	0	0		0	0	0	0
Vigna.08G0383400.01	-0.167791	0.300977	-0.00132284	-0.131864		-0.0379326	0.293913	-0.0221076	-0.233873		0	0	0	0
Vigna.08G0383500.01	0.163845	0.144784	0.0114256	-0.320055		0.0135809	-0.0955755	0.119213	-0.037218		0.295898	-0.246792	0.143372	-0.192478
Vigna.08G0383700.01	0.229569	-0.0677493	-0.0831691	-0.0786501		0.202413	-0.210152	0.0915568	-0.0838175		0.138596	-0.506323	0.368038	-0.000312072
Vigna.08G0384000.01	-0.167938	-0.0568856	0.330795	-0.105972		-0.449139	0.11662	0.0870168	0.245503		0.152941	0.182311	-0.283738	-0.0515143
Vigna.08G0384300.01	0.0814932	0.0809012	-0.039261	-0.123133		-0.152644	0.0636856	0.0311811	0.0577769		0.154328	-0.221734	-0.0624545	0.129861
Vigna.08G0384700.01	0.596757	-0.132145	-0.201661	-0.262951		0.455409	-0.949706	0.960132	-0.465835		0.84555	-1.34939	0.411824	0.0920147
Vigna.08G0384800.01	0.0555383	0.505008	-0.430326	-0.13022		-0.709887	-0.0116579	0.0217798	0.699765		-0.478478	0.360039	-0.647333	0.765773
Vigna.08G0384900.01	0.324203	0.0341659	-0.0138143	-0.344554		-0.0278139	-0.0563856	0.112612	-0.0284124		-0.0640323	-0.218886	-0.000998848	0.283917
Vigna.08G0385000.01	0.232505	-0.223434	-0.273837	0.264767		0.418347	0.736015	-1.13471	-0.0196539		-0.683907	0.448631	0.42508	-0.189804
Vigna.08G0385100.01	0	0	0	0		0.0789263	-0.479374	0.222477	0.177971		0	0	0	0
Vigna.08G0385200.01	-0.0334013	-0.137849	0.277769	-0.106519		-0.368027	-0.0237931	-0.182448	0.574268		0	0	0	0
Vigna.08G0385300.01	-0.046543	-0.0868708	0.210817	-0.0774036		0.1033	-0.220465	0.068567	0.0485983		0.338668	0.0138293	0.0346819	-0.38718
Vigna.08G0385400.01	0.230923	0.0692305	-0.114678	-0.185475		0	0	0	0		0	0	0	0
Vigna.08G0385500.01	-0.199225	-0.0472238	0.139194	0.107255		0.0596711	-0.218452	0.0663781	0.092403		0.0163848	-0.0489222	0.158057	-0.12552
Vigna.08G0385800.01	-0.151806	-0.327905	0.41915	0.060562		0.125451	-0.083691	0.0959663	-0.137726		0.681505	-0.536127	0.083605	-0.228983
Vigna.08G0386000.01	0.401706	-0.214205	-0.0326955	-0.154806		0.216319	-0.399782	0.0429726	0.140491		-0.101837	0.171854	-0.0630142	-0.00700317
Vigna.08G0386200.01	0.00906555	-0.00491112	0.12592	-0.130075		0.0892653	0.216489	0.0491213	-0.354875		-0.166746	0.705285	-0.359673	-0.178867
Vigna.08G0386300.01	-0.373091	0.282043	-0.429585	0.520633		0.414212	0.14913	-0.286444	-0.276898		0.0118656	0.488877	0.0624959	-0.563238
Vigna.08G0386400.01	-0.093359	0.277625	0.00560177	-0.189868		-0.275734	-0.137465	-0.0494011	0.4626		0.615761	-0.330804	-0.383151	0.0981941
Vigna.08G0386500.01	0.168779	-0.154111	-0.00329532	-0.0113732		0.0111615	-0.0369637	0.132519	-0.106717		-0.041378	-0.259627	0.134816	0.166189
Vigna.08G0386800.01	-0.111992	-0.0821752	0.127847	0.0663203		0.197224	0.163343	-0.206926	-0.153641		-0.0360434	0.114558	-0.104333	0.0258183
Vigna.08G0386900.01	-0.0801118	0.114622	-0.158898	0.124388		0.0408801	-0.430012	0.247988	0.141144		0.339189	-1.18681	1.26443	-0.416812
Vigna.08G0387400.01	-0.486508	0.168886	-0.171613	0.489236		3.67301	3.56865	-3.49209	-3.74957		3.41424	2.78298	-3.27308	-2.92414
Vigna.08G0387500.01	-0.0731581	-0.0658792	-0.127197	0.266234		-0.312957	0.285608	0.326944	-0.299595		-0.262562	0.0114582	0.164755	0.0863491
Vigna.08G0387600.01	0.460631	0.0671033	0.0227205	-0.550455		0.763141	-0.292356	-0.413333	-0.0574526		-0.0503875	0.777531	-0.376291	-0.350853
Vigna.08G0387700.01	0.032298	0.0380297	-0.0121077	-0.05822		-0.284752	-0.0431259	0.167545	0.160333		-0.117303	-0.231282	-0.147276	0.49586
Vigna.08G0387800.01	0.295091	-0.0276577	0.188203	-0.455636		0.221657	-0.196243	-0.0242881	-0.00112544		0.29897	-0.26541	0.358839	-0.392399
Vigna.08G0388000.01	0.469075	0.056472	-0.418529	-0.107018		0.230298	1.07288	-0.774479	-0.528704		0	0	0	0
Vigna.08G0388200.01	0.195199	0.0559496	0.210265	-0.461414		-0.0461209	-0.138261	0.151846	0.0325362		0.136546	-0.427765	0.303634	-0.0124144
Vigna.08G0388300.01	-0.027693	0.286912	-0.0924025	-0.166817		-0.235485	0.19721	0.22746	-0.189185		0.075895	0.0591675	-0.455643	0.32058
Vigna.08G0388400.01	0	0	0	0		0.32637	0.553405	-0.332998	-0.546777		0	0	0	0
Vigna.08G0388600.01	0.0986464	0.150076	0.0355098	-0.284232		-0.103656	0.00835516	-0.0276747	0.122975		0.0361102	-0.0919857	0.157542	-0.101666
Vigna.08G0388700.01	-0.20004	0.0150853	-0.0328461	0.217801		0.0772136	-0.218446	0.0596472	0.0815849		-0.0968301	-0.039274	0.0847735	0.0513307
Vigna.08G0388800.01	0.0968273	0.152671	-0.0822898	-0.167208		-0.0258517	-0.0986804	0.141665	-0.0171328		0.119682	-0.375572	0.0167405	0.239149
Vigna.08G0389000.01	0	0	0	0		-0.237439	0.712318	-0.237439	-0.237439		0	0	0	0
Vigna.08G0389100.01	0.157842	0.0436635	-0.147275	-0.0542303		-0.225345	0.0747297	0.102286	0.0483285		-0.323883	-0.232682	0.323001	0.233564
Vigna.08G0389300.01	0	0	0	0		0.076937	-0.249656	0.119435	0.0532838		0	0	0	0
Vigna.08G0389600.01	0.0218262	0.0300889	-0.144889	0.0929739		0.204412	0.130272	-0.197396	-0.137289		0.0567164	-0.257894	0.240059	-0.0388822
Vigna.08G0389700.01	0.313937	-0.0361914	-0.278212	0.000466429		0	0	0	0		0.444395	0.12231	-0.275771	-0.290934
Vigna.08G0389900.01	0.165798	0.168701	-0.0954816	-0.239017		-0.147254	0.0699369	0.00920608	0.0681113		0.222998	-0.123782	-0.397489	0.298273
Vigna.08G0390000.01	-0.846585	-0.975428	0.868471	0.953542		-0.228451	-0.536775	0.195209	0.570017		-0.355897	-0.843298	0.874837	0.324359
Vigna.08G0390300.01	-0.0272217	0.1805	0.0191456	-0.172424		0.106574	0.223718	-0.292836	-0.0374557		0.0598123	-0.0629836	0.298427	-0.295256
Vigna.08G0390400.01	0.26691	0.163926	-0.33466	-0.0961756		0.0443773	0.350156	-0.138455	-0.256078		0.2478	-0.236431	-0.168949	0.157579
Vigna.08G0390800.01	0.521726	-0.0728157	-0.044584	-0.404326		-0.055514	0.107556	0.0728351	-0.124877		0.110162	-0.438767	0.0777378	0.250868
Vigna.08G0390900.01	0	0	0	0		0.43853	0.227323	0.599545	-1.2654		1.47703	-0.265402	-0.674365	-0.537259
Vigna.08G0391000.01	0.11645	-0.00796562	-0.115729	0.00724439		0.195374	0.134002	-0.199319	-0.130057		-0.0440399	-0.10197	-0.234071	0.380081
Vigna.08G0391100.01	0.37985	0.138025	-0.153183	-0.364691		-0.0185329	-0.0563764	0.136147	-0.0612381		0.0588571	-0.352738	0.435954	-0.142073
Vigna.08G0391200.01	-0.0124723	0.358924	-0.00443101	-0.342021		-0.0800002	0.169245	0.0363652	-0.12561		-0.139276	0.623794	-0.529122	0.0446042
Vigna.08G0391600.01	0.248073	0.0680493	-0.227199	-0.0889228		0.215149	-0.0785424	-0.061826	-0.0747805		0.00688908	-0.230672	0.0458484	0.177935
Vigna.08G0392100.01	-0.206583	-0.185963	0.231436	0.16111		-0.376725	0.0685276	0.0159752	0.292222		-0.204428	0.312586	-0.395756	0.287597
Vigna.08G0392300.01	0	0	0	0		0.0408165	1.23862	-0.440971	-0.838469		0	0	0	0
Vigna.08G0392400.01	-0.240794	-0.050154	-0.0488371	0.339785		0.139616	0.171194	-0.224442	-0.0863684		0	0	0	0
Vigna.08G0392500.01	0.0267855	0.0426717	-0.185354	0.115896		-0.0333774	-0.0160712	0.07308	-0.0236314		0.255339	0.133217	-0.196371	-0.192185
Vigna.08G0392700.01	0.0710136	-0.0860839	0.282232	-0.267161		-0.0926193	-0.196238	0.0567446	0.232112		0.350561	-0.0994071	0.28093	-0.532084
Vigna.08G0392800.01	-0.161062	-0.164195	0.205924	0.119333		-0.31811	-0.0329565	0.300176	0.0508901		-0.248725	0.373592	-0.40571	0.280843
Vigna.08G0392900.01	0.366234	0.0369326	-0.132886	-0.270281		0.0739665	0.989952	-0.403475	-0.660444		-0.20465	0.176532	-0.330805	0.358923
Vigna.08G0393100.01	-0.801161	0.0605668	0.305062	0.435532		0.215582	-0.541989	0.0547382	0.271668		-0.477438	-0.170961	0.321622	0.326777
Vigna.08G0393200.01	-0.478846	-0.00867069	0.0819188	0.405598		0.0488577	0.873889	-0.53253	-0.390217		-0.651994	0.628191	-0.461493	0.485296
Vigna.08G0393400.01	-0.536866	-0.364353	0.477288	0.423931		-0.173283	-0.552429	0.343042	0.38267		0.135368	0.176109	-0.399028	0.0875506
Vigna.08G0393600.01	-0.0990711	0.0449748	0.116557	-0.0624608		-0.374369	0.930571	-0.522293	-0.033909		-1.20642	1.40693	-0.250876	0.0503654
Vigna.08G0393700.01	-0.517754	-0.542392	0.383154	0.676992		0.259869	-0.344825	-0.0644624	0.149418		0.0802755	-0.0855403	-0.146978	0.152243
Vigna.08G0393800.01	0.149207	-0.101182	0.136959	-0.184984		-0.000164097	0.167023	-0.273989	0.107131		-0.147134	0.277203	-0.194416	0.0643467
Vigna.08G0393900.01	0.0264927	-0.0399965	-0.0764495	0.0899534		-0.216307	0.252114	-0.0134312	-0.0223767		0.00280856	0.231147	-0.0971662	-0.136789
Vigna.08G0394000.01	-0.0776083	0.14305	-0.163407	0.0979652		0.154323	0.118748	-0.25219	-0.0208809		0.198627	-0.38822	0.229886	-0.0402928
Vigna.08G0394200.01	0.033196	0.124981	0.0399889	-0.198166		0.0952444	0.11849	-0.00312835	-0.210606		-0.103697	0.258577	-0.217644	0.0627634
Vigna.08G0394300.01	0.00272951	0.233125	-0.358323	0.122469		-0.199386	0.273095	-0.0405454	-0.0331633		0.160538	-0.368041	0.028369	0.179134
Vigna.08G0394400.01	0	0	0	0		0.514499	2.1313	-1.49185	-1.15395		-0.589649	0.42797	0.750375	-0.588696
Vigna.08G0394500.01	-0.169813	-0.19729	-0.0585607	0.425663		-0.00605748	0.12346	0.271879	-0.389281		-0.0231229	0.146935	-0.411181	0.287368
Vigna.08G0394600.01	-0.197257	-0.0584467	0.0638212	0.191882		-0.0355281	-0.0903835	0.192085	-0.0661738		-0.120238	0.283638	-0.157815	-0.00558453
Vigna.08G0394700.01	0.0476414	0.102648	0.0320672	-0.182357		-0.0833242	0.298468	-0.178066	-0.0370781		0.366104	-0.5231	0.211792	-0.0547968
Vigna.08G0395100.01	-1.02661	-1.10186	1.30917	0.8193		-0.57629	-1.14775	0.786809	0.937234		-0.947458	-0.950762	0.722636	1.17558
Vigna.08G0395200.01	-0.377922	0.0642921	0.180071	0.133559		0.0251615	-0.136075	0.15474	-0.0438262		-0.412475	0.724216	-0.276701	-0.0350398
Vigna.08G0395300.01	-0.237465	0.361647	-0.0797901	-0.0443919		0.661054	0.719006	-0.374592	-1.00547		-0.0546575	0.800298	-0.14644	-0.599201
Vigna.08G0395400.01	0	0	0	0		0.703547	-0.34664	-0.127057	-0.22985		1.22795	-0.0136989	-0.58582	-0.628435
Vigna.08G0395500.01	0.284212	0.227865	-0.669699	0.157622		1.34787	0.694545	-1.09695	-0.945474		0.808011	2.08882	-1.65424	-1.24259
Vigna.08G0395700.01	0.136454	0.138556	-0.199829	-0.0751816		-0.180537	0.454072	-0.0964213	-0.177114		0.129833	-0.102689	-0.0643798	0.0372361
Vigna.08G0395800.01	0.267751	0.135808	-0.0238223	-0.379737		-0.0502125	0.18588	0.0596428	-0.19531		0.0344463	0.58612	-0.661122	0.0405562
Vigna.08G0396200.01	0.0577022	-0.0184528	-0.272877	0.233627		0.0935683	0.19652	-0.118869	-0.17122		0.00850266	0.394071	-0.0113056	-0.391268
Vigna.08G0396300.01	0.329726	0.621885	-0.174848	-0.776763		-0.00263156	-0.412311	0.30734	0.107602		0	0	0	0
Vigna.08G0396400.01	0.0449649	-0.179686	-0.0385	0.173221		0.514643	0.252969	-0.524607	-0.243005		0.25606	0.0874908	0.658291	-1.00184
Vigna.08G0396500.01	-0.178339	-0.00432751	-0.0126633	0.19533		-0.144374	0.000666295	0.0586765	0.0850316		-0.0747573	0.0723611	-0.00524489	0.00764114
Vigna.08G0396700.01	0.0885549	-0.231674	0.225886	-0.0827668		0.110241	-0.133751	0.00426917	0.0192408		-0.0127864	-0.454258	0.425194	0.0418503
Vigna.08G0396900.01	-0.245812	-0.15207	0.0577597	0.340122		0.129466	0.403087	-0.327597	-0.204956		0.145485	-0.607862	0.239329	0.223047
Vigna.08G0397000.01	0.0464741	0.10876	0.0555769	-0.210811		0.101428	0.351318	-0.0261385	-0.426608		0	0	0	0
*compared between the two accessions under salt stress.

## Sheet: S11,12
Supplemental Table 11. Mean log2-centered cpm of the genes (V. nakashimae genome as a reference) differentially expressed in all the three experiments in the leaf.
Gene ID	Ortholog in Arabidopsis	Gene Name	Description	Experiment 1					Experiment 2					Experiment 3
				JP254478	JP254478	JP247291	JP247291		JP254478	JP254478	JP247291	JP247291		JP254478	JP254478	JP247291	JP247291
				Cont	Salt	Cont	Salt		Cont	Salt	Cont	Salt		Cont	Salt	Cont	Salt
Vigna.02G0158900.01	AT4G38220	AQUAPORIN INTERACTOR (AQI)	Peptidase M20/M25/M40 family protein;(source:Araport11)	-2.58604	-2.58604	3.19554	1.97655		-1.41847	-0.83607	0.915211	1.33933		-1.81616	-1.77797	1.59285	2.00128
Vigna.01G0017400.01	AT2G01760	RESPONSE REGULATOR 14 (RR14)	member of Response Regulator: B- Type	2.27315	1.51733	-2.03328	-1.7572		3.22097	2.52423	-2.8726	-2.8726		2.73321	2.50291	-3.13138	-2.10474
Vigna.01G0412000.01	AT3G11520	CYCLIN B1;3 (CYCB1;3)	Encodes a B-type mitotic cyclin.	1.50049	1.41074	-1.47195	-1.43927		1.58911	1.76293	-1.67602	-1.67602		1.69458	1.09059	-1.32344	-1.46173
Vigna.05G0022000.01	AT5G51220	NULL	ubiquinol-cytochrome C chaperone family protein;(source:Araport11)	2.56072	1.70214	-2.23008	-2.03277		1.77058	1.58755	-1.76649	-1.59164		2.35511	2.88383	-2.69504	-2.5439
Supplemental Table 12. Mean log2-centered cpm of the genes (V. nakashimae genome as a reference) differentially expressed in all the three experiments in the root.
Gene ID	Ortholog in Arabidopsis	Gene Name	Description	Experiment 1					Experiment 2					Experiment 3
				JP254478	JP254478	JP247291	JP247291		JP254478	JP254478	JP247291	JP247291		JP254478	JP254478	JP247291	JP247291
				Cont	Salt	Cont	Salt		Cont	Salt	Cont	Salt		Cont	Salt	Cont	Salt
Vigna.01G0002500.01	AT3G02850	STELAR K+ OUTWARD RECTIFIER (SKOR)	Encodes SKOR, a member of Shaker family potassium ion (K+) channel. This family includes five groups based on phylogenetic analysis (FEBS Letters (2007) 581: 2357): I (inward rectifying channel): AKT1 (AT2G26650), AKT5 (AT4G32500) and SPIK (also known as AKT6, AT2G25600); II (inward rectifying channel): KAT1 (AT5G46240) and KAT2 (AT4G18290); III (weakly inward rectifying channel): AKT2 (AT4G22200…	-0.999618	-1.22043	1.32781	0.892237		-2.10556	-1.11075	1.64794	1.56837		-1.95454	-2.17734	2.49624	1.63564
Vigna.01G0081500.01	AT5G10180	SULFATE TRANSPORTER 2;1 (SULTR2;1)	Encodes a low-affinity sulfate transporter expressed in the root cap and central cylinder, where it is induced by sulfur starvation. Expression in the shoot vascular system is not induced by sulfur starvation.	-0.745419	-0.643361	0.550159	0.838622		-1.82232	-1.02165	1.16235	1.68162		-1.12268	-1.12268	0.938992	1.30637
Vigna.01G0086700.01	AT3G49100	NULL	Signal recognition particle, SRP9/SRP14 subunit;(source:Araport11)	-1.35146	-2.05572	1.66089	1.74629		-2.18108	-1.63751	1.84501	1.97359		-2.45525	-2.45525	2.3565	2.554
Vigna.01G0183600.01	AT3G10130	SOUL HEME BINDING PROTEIN 4 (SOUL4)	Cholorplast plastoglobule localized heme binding protein.	-0.895315	-0.895315	0.706816	1.08381		-1.22803	-1.0448	1.35177	0.921057		-1.66838	-1.66838	1.71677	1.61999
Vigna.01G0250300.01	AT1G60070	AP-1 COMPLEX GAMMA SUBUNIT 1 (AP1G1)	Gamma subunit 1 of AP-1 adaptor protein complex.	-0.502018	-0.794106	0.574825	0.721298		-0.731482	-0.711651	0.723095	0.720039		-1.36025	-1.22704	1.56347	1.02382
Vigna.01G0257200.01	AT1G12940	NITRATE TRANSPORTER2.5 (NRT2.5)	member of High affinity nitrate transporter family	-0.510907	-0.466973	0.138504	0.839376		-0.827161	-0.801072	0.890029	0.738204		-0.564603	-1.11195	0.436398	1.24016
Vigna.01G0293900.01	AT1G60430	ACTIN-RELATED PROTEIN C3 (ARPC3)	actin-related protein C3;(source:Araport11)	-0.603544	-0.491448	0.473932	0.62106		-1.07622	-1.25998	1.02682	1.30937		-1.56599	-1.61898	1.54926	1.63571
Vigna.01G0300800.01	AT1G14870	PLANT CADMIUM RESISTANCE 2 (PCR2)	PCR2 encodes a membrane protein involved in zinc transport and detoxification.	-0.769199	-0.769199	0.450326	1.08807		-1.46969	-1.37592	1.27257	1.57304		-2.18318	-1.87404	1.67929	2.37793
Vigna.02G0079500.01	AT1G52820	NULL	2-oxoglutarate (2OG) and Fe(II)-dependent oxygenase superfamily protein;(source:Araport11)	-0.938467	-0.719453	0.972531	0.685389		-0.652052	-1.02092	0.93446	0.738509		-0.72246	-0.896193	0.365022	1.25363
Vigna.02G0093300.01	AT3G17210	HEAT STABLE PROTEIN 1 (HS1)	Encodes a heat stable protein with antimicrobial and antifungal activity.	-0.813731	-1.14378	1.01361	0.943898		-0.432641	-1.15018	0.841783	0.741043		-1.05845	-1.3624	0.856032	1.56481
Vigna.02G0141600.01	AT1G21270	WALL-ASSOCIATED KINASE 2 (WAK2)	cytoplasmic serine/threonine protein kinase induced by salicylic acid. mutant plants exhibit a loss of cell expansion and dependence on sugars and salts for seedling growth, affecting the expression and activity of vacuolar invertase.	-1.01616	-0.832939	0.901916	0.94718		-1.17382	-1.09967	0.82326	1.45023		-0.663245	-1.66397	2.00698	0.32024
Vigna.02G0158900.01	AT4G38220	AQUAPORIN INTERACTOR (AQI)	Peptidase M20/M25/M40 family protein;(source:Araport11)	-2.03113	-2.07781	2.01348	2.09546		-0.942113	-0.769765	0.978658	0.733219		-2.29136	-2.34174	2.42116	2.21194
Vigna.02G0184300.01	AT5G23570	SUPPRESSOR OF GENE SILENCING 3 (SGS3)	Required for posttranscriptional gene silencing and natural virus resistance.SGS3 is a member of an 'unknown' protein family. Members of this family have predicted coiled coiled domains suggesting oligomerization and a potential zinc finger domain. Involved in the production of trans-acting siRNAs, through direct or indirect stabilization of cleavage fragments of the primary ta-siRNA transcript. …	-0.514863	-0.527738	0.427565	0.615036		-0.531997	-0.856355	0.572086	0.816266		-1.66191	-1.65403	1.22044	2.0955
Vigna.03G0139600.01	AT3G10850	(GLY2)	glyoxalase II cytoplasmic isozyme (Glx2-2) mRNA, complete	-0.497953	-0.84849	0.598009	0.748435		-0.521387	-0.722756	0.68311	0.561033		-0.484808	-0.802605	0.462716	0.824698
Vigna.04G0027700.01	AT3G12580	HEAT SHOCK PROTEIN 70 (HSP70)	heat shock protein 70;(source:Araport11)	-1.60521	-1.60521	1.57585	1.63458		-1.60271	-1.10273	0.886261	1.81918		-2.65861	-2.92669	2.57264	3.01266
Vigna.04G0062400.01	AT5G48390	A. THALIANA HOMOLOGUE OF YEAST SPO22 (ATSPO22)	Defective in meiotic chromosome segregation. It is involved in crossover formation and involved in both male and female meiosis.	-1.73489	-1.77909	1.55619	1.95779		-2.01388	-1.38683	1.90646	1.49425		-1.66498	-2.17174	1.97174	1.86498
Vigna.04G0177900.01	AT3G56500	NULL	serine-rich protein-like protein;(source:Araport11)	-2.29834	-2.28468	2.22598	2.35704		-2.11965	-0.999796	1.69416	1.42529		-2.51641	-2.01644	2.21638	2.31647
Vigna.04G0216900.01	AT3G21420	LATERAL BRANCHING OXIDOREDUCTASE 1 (LBO1)	LATERAL BRANCHING OXIDOREDUCTASE (LBO), encodes an oxidoreductase-like enzyme of the 2-oxoglutarate and Fe(II)-dependent dioxygenase superfamily. It is involved in the biosynthesis of strigolactones.	-0.593263	-0.834727	0.459922	0.968068		-0.836087	-1.54869	1.75879	0.625994		-0.41415	-1.27908	1.07467	0.618556
Vigna.04G0361100.01	AT1G74110	CYTOCHROME P450, FAMILY 78, SUBFAMILY A, POLYPEPTIDE 10 (CYP78A10)	member of CYP78A	-1.58866	-1.05841	1.10677	1.5403		-1.09656	-1.54591	1.17668	1.46579		-1.4329	-0.83802	1.08722	1.18371
Vigna.04G0439600.01	AT3G55070	NULL	LisH/CRA/RING-U-box domains-containing protein;(source:Araport11)	-1.40287	-1.40422	1.56589	1.2412		-0.482381	-0.996481	0.556803	0.922059		-1.82451	-1.76806	1.68149	1.91109
Vigna.05G0017200.01	AT1G22150	SULFATE TRANSPORTER 1;3 (SULTR1;3)	sulfate transporter Sultr1;3	-1.4027	-1.41382	1.17031	1.64621		-0.443973	-0.69526	0.24047	0.898763		-1.34217	-0.899398	1.50166	0.739912
Vigna.07G0086500.01	AT4G32480	NULL	sugar phosphate exchanger, putative (DUF506);(source:Araport11)	-0.572806	-0.572806	0.354531	0.791082		-1.51432	-0.847705	0.815948	1.54608		-1.75517	-1.75517	1.5242	1.98613
Vigna.08G0024100.01	AT4G34131	UDP-GLUCOSYL TRANSFERASE 73B3 (UGT73B3)	UDP-glucosyl transferase 73B3;(source:Araport11)	-1.18557	-0.677866	0.964226	0.89921		-2.5017	-1.29159	1.81463	1.97866		-2.65378	-2.16622	2.36549	2.45451
Vigna.08G0146000.01	AT1G64780	AMMONIUM TRANSPORTER 1;2 (AMT1;2)	encodes an ammonium transporter protein believed to act as a high affinity transporter. It is expressed in the root, primarily in endodermal and cortical cells, and contributes to ammonium uptake in the root.	-1.46721	-0.664784	1.00134	1.13066		-0.377287	-0.763708	0.560648	0.580346		-0.00300521	-1.89753	0.628216	1.27232
Vigna.08G0187500.01	AT3G52140	NON RESPONDING TO OXYLIPINS 38 (NOXY38)	Involved in regulating mitochondrial quality control. Regulates mitochondrial association time and thereby is involved in mitochondrial fusion. Mutants show unregulated autophagy and display transcriptomic markers of mitochondrial stress. Its activity can be modulated by Lys acetylation.	-1.33313	-1.04133	1.33343	1.04103		-0.941213	-0.544441	0.912591	0.573063		-0.398139	-1.24656	0.96799	0.67671
Vigna.08G0390000.01	AT3G23430	PHOSPHATE 1 (PHO1)	Encodes a protein with the mainly hydrophilic N-terminal and the C-terminal containing 6 potential membrane-spanning domains. The mutant is deficient in the transfer of phosphate from root epidermal and cortical cells to the xylem. Its expression is repressed by phosphate (Pi) in shoots, and transiently induced by phosphite (Phi) in roots and shoots. PHO is expressed in developing ovules and play…	-0.846585	-0.975428	0.868471	0.953542		-0.228451	-0.536775	0.195209	0.570017		-0.355897	-0.843298	0.874837	0.324359
Vigna.08G0395100.01	AT1G15480	PRECOCIOUS1 (POCO1)	PPR motif containing protein. Found in mitochondria. Mutants flower early and have reduced levels of the ABI5, a regulator of FLC expression.	-1.02661	-1.10186	1.30917	0.8193		-0.57629	-1.14775	0.786809	0.937234		-0.947458	-0.950762	0.722636	1.17558
Vigna.09G0029100.01	AT3G48770	NULL	ATP/DNA binding protein;(source:Araport11)	-0.565521	-0.538496	0.537169	0.566848		-0.686479	-0.860641	0.788774	0.758347		-0.890115	-0.710985	0.308702	1.2924
Vigna.09G0155300.01	AT3G61220	SHORT-CHAIN DEHYDROGENASE/REDUCTASE 1 (SDR1)	CytADR/SDR1 is an aldehyde reductase that catalyzes the reduction of the aldehyde carbonyl groups on alpha,beta-unsaturated aldehydes with more than 5 carbons in vitro. It can also act on menthone and neomenthol in vitro, but these do not represent likely endogenous activities of this enzyme in planta. GFP-tagged CytADR appears to localize to the cytosol where it likely plays a role in detoxifyin…	-0.608822	-0.895348	0.687811	0.816358		-0.541911	-1.06751	0.823551	0.785867		-0.178328	-1.83303	1.41865	0.592706
Vigna.09G0201700.01	AT1G04590	NULL	PPR containing-like protein;(source:Araport11)	-1.17929	-1.27632	1.24084	1.21477		-1.0375	-0.889549	0.86234	1.06471		-1.4191	-1.27996	1.75264	0.946428
Vigna.10G0002800.01	AT4G24400	CBL-INTERACTING PROTEIN KINASE 8 (CIPK8)	Encodes a CBL (calcineurin B-like calcium sensor proteins) -interacting serine/threonine protein kinase. Regulates the low-affinity phase of the primary nitrate response. The mRNA is cell-to-cell mobile.	-0.947641	-0.907228	0.697572	1.1573		-1.41881	-0.653643	1.10921	0.963239		-2.0709	-1.6682	2.11368	1.62542
Vigna.10G0054500.01	AT2G03980	NULL	GDSL-motif esterase/acyltransferase/lipase. Enzyme group with broad substrate specificity that may catalyze acyltransfer or hydrolase reactions with lipid and non-lipid substrates.	-1.17667	-1.32343	1.22626	1.27384		-1.56471	-0.440127	1.09595	0.908889		-1.472	-1.5369	1.57513	1.43377
Vigna.10G0071600.01	AT1G10370	EARLY-RESPONSIVE TO DEHYDRATION 9 (ERD9)	Encodes GSTU17 (Glutathione S-Transferase U17). Functions as a negative component of stress-mediated signal transduction pathways in drought and salt stress responses.	-1.29194	-0.432453	0.473797	1.2506		-0.52117	-0.746866	0.611636	0.656399		-1.34607	-0.401765	0.476395	1.27144
Vigna.10G0137700.01	AT3G14470	NULL	NB-ARC domain-containing disease resistance protein;(source:Araport11)	-0.814034	-0.944761	0.826211	0.932585		-0.602647	-1.31088	0.87914	1.03438		-1.33266	-1.27572	1.19004	1.41834
Vigna.10G0154100.01	AT3G61610	NULL	Galactose mutarotase-like superfamily protein;(source:Araport11)	-1.30666	-1.15564	1.30534	1.15696		-0.859448	-0.570925	0.623805	0.806568		-1.70224	-1.36279	1.68288	1.38215
Vigna.10G0159400.01	AT4G35690	NULL	hypothetical protein (DUF241);(source:Araport11)	-1.11284	-1.1142	1.1732	1.05384		-1.65388	-0.684176	0.791427	1.54663		-1.18515	-1.27178	0.943413	1.51352
Vigna.11G0020400.01	AT3G01420	(DOX1)	Encodes an alpha-dioxygenase involved in protection against oxidative stress and cell death. Induced in response to Salicylic acid and oxidative stress. Independent of NPR1 in induction by salicylic acid. The mRNA is cell-to-cell mobile.	-1.27184	-1.26247	1.56696	0.967347		-2.08995	-1.00975	1.88876	1.21094		-2.21366	-2.0565	2.36947	1.90069
Vigna.11G0040800.01	AT2G43840	UDP-GLYCOSYLTRANSFERASE 74 F1 (UGT74F1)	UGT74F1 transfers UDP:glucose to salicylic acid (forming a glucoside), benzoic acid, quercetin, and athranilate in vitro. UGT74F1 shows a weak ability to catalyze the formation of the p-aminobenzoate-glucose ester in vitro. But, UGT75B1 appears to be the dominant pABA acylglucosyltransferase in vivo based on assays in leaves, flowers, and siliques. The true biological substrate(s) of UGT74F1 are …	-0.899326	-1.07474	0.988388	0.985681		-0.72483	-0.921159	1.22273	0.423257		-0.5326	-2.58764	2.16008	0.960169
Vigna.11G0071600.01	AT5G40670	NULL	PQ-loop repeat family protein / transmembrane family protein;(source:Araport11)	-0.513452	-0.71676	0.618548	0.611665		-0.394581	-0.742387	0.566595	0.570373		-0.53754	-0.754724	0.651383	0.640882
Vigna.11G0085500.01	AT1G67110	CYTOCHROME P450, FAMILY 735, SUBFAMILY A, POLYPEPTIDE 2 (CYP735A2)	cytochrome P450, family 735, subfamily A, polypeptide 2;(source:Araport11)	-1.53189	-1.27171	1.52447	1.27912		-1.44766	-0.411177	0.882501	0.976336		-1.12679	-0.777853	1.35861	0.546041
Vigna.11G0212400.01	AT1G59950	NULL	NAD(P)-linked oxidoreductase superfamily protein;(source:Araport11)	-0.828232	-0.594327	0.535779	0.886779		-0.351397	-1.23785	0.780606	0.808636		-0.522632	-1.06724	0.236269	1.3536
Vigna.01G0017400.01	AT2G01760	RESPONSE REGULATOR 14 (RR14)	member of Response Regulator: B- Type	2.51543	2.15113	-2.18884	-2.47772		2.69216	2.99121	-2.80832	-2.87505		2.77496	2.48272	-2.68683	-2.57085
Vigna.01G0023100.01	AT3G24503	ALDEHYDE DEHYDROGENASE 2C4 (ALDH2C4)	Arabidopsis thaliana aldehyde dehydrogenase AtALDH1a mRNA. a sinapaldehyde dehydrogenase catalyzes both the oxidation of coniferylaldehyde and sinapaldehyde forming ferulic acid and sinapic acid, respectively	0.658589	1.30061	-0.923705	-1.03549		1.47663	1.33982	-1.45265	-1.3638		-0.117126	2.49648	-1.29845	-1.0809
Vigna.01G0412000.01	AT3G11520	CYCLIN B1;3 (CYCB1;3)	Encodes a B-type mitotic cyclin.	1.58134	1.59128	-1.55772	-1.6149		1.20408	1.05948	-1.07573	-1.18783		1.75503	1.6367	-1.82051	-1.57122
Vigna.01G0417900.01	AT5G63920	TOPOISOMERASE 3ALPHA (TOP3A)	Encodes topoisomerase 3alpha. Suppresses somatic crossovers. Essential for resolution of meiotic recombination intermediates.	0.972694	0.795829	-0.78582	-0.982703		0.0641535	1.08714	-0.467821	-0.683475		1.30487	0.494387	-1.04305	-0.756205
Vigna.02G0236600.01	AT2G34750	NULL	RNA polymerase I specific transcription initiation factor RRN3 protein;(source:Araport11)	0.652177	0.58624	-0.563774	-0.674643		0.782333	0.618336	-0.480885	-0.919784		0.619829	0.235676	0.0350352	-0.890541
Vigna.03G0054800.01	AT1G72840	(TNL40)	NBS TIR LRR protein. It is induced in response to bacterial pathogens and overexpression results in cell death in leaves.	1.20781	1.99539	-1.53913	-1.66407		2.43848	2.92978	-3.14701	-2.22126		3.46937	2.58384	-3.0993	-2.95391
Vigna.04G0008200.01	AT5G16140	NULL	Peptidyl-tRNA hydrolase family protein;(source:Araport11)	0.869207	0.812296	-0.743534	-0.937969		0.911051	0.98825	-1.15004	-0.749257		0.621836	0.602853	-0.828731	-0.395958
Vigna.04G0088400.01	AT1G01800	NULL	NAD(P)-binding Rossmann-fold superfamily protein;(source:Araport11)	0.424921	0.639768	-0.635232	-0.429456		1.13677	0.985797	-0.646756	-1.47581		1.71065	-0.319668	0.549705	-1.94069
Vigna.04G0170600.01	AT1G74180	RECEPTOR LIKE PROTEIN 14 (RLP14)	receptor like protein 14;(source:Araport11)	0.121498	0.582179	-0.372587	-0.331089		0.651855	0.983107	-0.797929	-0.837033		-0.417208	2.42243	-1.00261	-1.00261
Vigna.04G0223800.01	AT3G09270	GLUTATHIONE S-TRANSFERASE TAU 8 (GSTU8)	Encodes glutathione transferase belonging to the tau class of GSTs. Naming convention according to Wagner et al. (2002).	1.98756	1.5797	-2.45788	-1.10939		1.6924	2.20787	-1.88736	-2.0129		1.08921	1.28691	-1.42005	-0.956062
Vigna.05G0004800.01	AT1G09800	NULL	Pseudouridine synthase family protein;(source:Araport11)	0.431265	0.64201	-0.499909	-0.573366		0.517813	0.55779	-0.464761	-0.610842		0.476354	0.692331	-0.703983	-0.464702
Vigna.05G0022000.01	AT5G51220	NULL	ubiquinol-cytochrome C chaperone family protein;(source:Araport11)	2.21276	1.99483	-1.84552	-2.36207		1.69062	1.89475	-1.79741	-1.78795		2.40776	2.40189	-2.47994	-2.32971
Vigna.06G0054300.01	AT4G27220	NULL	NB-ARC domain-containing disease resistance protein;(source:Araport11)	0.453859	0.303538	-0.358698	-0.3987		1.65655	1.99632	-1.82643	-1.82643		1.50384	2.35307	-1.98553	-1.87138
Vigna.06G0273900.01	AT3G46730	NULL	NB-ARC domain-containing disease resistance protein;(source:Araport11)	1.49934	1.27343	-1.71164	-1.06113		1.0067	1.35534	-1.15427	-1.20777		0.869329	1.34456	-1.25925	-0.954641
Vigna.07G0157500.01	AT1G74320	CHOLINE/ETHANOLAMINE KINASE 2 (CEK2)	encodes a choline kinase, whose expression is induced by high salt and mannitol.	0.541452	0.793704	-0.663314	-0.671842		-0.338422	1.17272	-0.465425	-0.368877		0.501487	0.708482	-0.697195	-0.512774
Vigna.07G0180800.01	AT4G20860	(ATBBE22)	involved in the generation of H2O2 from reduced compounds	0.566916	0.363856	-0.368162	-0.562611		1.03655	1.03874	-0.839417	-1.23587		0.622052	0.915847	-0.581947	-0.955953
Vigna.08G0097400.01	AT1G07940	(EF1A)	GTP binding Elongation factor Tu family protein;(source:Araport11)	1.19453	1.96923	-1.68149	-1.48226		2.47374	2.38454	-2.39948	-2.45879		1.14457	3.88068	-2.26575	-2.7595
Vigna.08G0360400.01	AT3G14470	NULL	NB-ARC domain-containing disease resistance protein;(source:Araport11)	1.03659	0.787314	-0.895443	-0.928463		1.43357	0.602302	-0.961562	-1.07431		1.14241	0.917822	-1.20894	-0.851293
Vigna.08G0364800.01	AT5G10860	CBS DOMAIN CONTAINING PROTEIN 3 (CBSX3)	Encodes a single cystathionine beta-Synthase domain-containing protein. Modulates development by regulating the thioredoxin system.	0.804131	1.05418	-1.03662	-0.821695		0.838306	1.16305	-0.931473	-1.06988		1.18528	0.724156	-0.913714	-0.99572
Vigna.09G0221300.01	AT3G16190	NULL	Isochorismatase family protein;(source:Araport11)	0.859323	0.869722	-0.963498	-0.765548		0.778889	1.90032	-1.03334	-1.64587		0.65304	2.03044	-1.23889	-1.44459
Vigna.10G0141100.01	AT3G23640	HETEROGLYCAN GLUCOSIDASE 1 (HGL1)	heteroglycan glucosidase 1;(source:Araport11)	1.02077	0.948909	-1.01426	-0.95542		1.0068	1.34627	-1.35772	-0.995348		0.885202	2.13743	-1.68564	-1.33699
Vigna.11G0005800.01	AT5G66631	NULL	Tetratricopeptide repeat (TPR)-like superfamily protein;(source:Araport11)	0.689601	0.642894	-0.566552	-0.765942		1.3207	1.08979	-1.21997	-1.19052		1.11793	0.941635	-1.10896	-0.950603
